# Supplementary material for: Drought prediction using artificial intelligence models based on climate data and soil moisture
Source: Sci Rep. 2024 Aug 24;14:19700. doi: 10.1038/s41598-024-70406-6 (PMC11344829; doi:10.1038/s41598-024-70406-6)
Supplement: Supplementary file 2 — Supplementary Information 2. [file 41598_2024_70406_MOESM2_ESM.xlsx]

## Sheet: Data
Station		Inputs			Conventional Drought Indicies									Drought Indicators					Normalized Conventional Drought Indicies									Outcome of Machine Learning Models
	Date	Rainfall (mm)	Max Temp	PET	SPI	PN	CZI	MCZI	RAI	ZSI	PDSI	SPEI	RDI	Deep Soil Moisture	Lower Soil Moisture	Root Zone Soil Moisture	Upper Soil Moisture	Runoff	SPI	PNI	CZI	MCZI	RAI	ZSI	PDSI	SPEI	RDI	GLM	DL	DT	RF	GBT	SVM	ANN
Alice Springs Airport	2005	8.2	37.3	214.82	-1.265	19.6	-0.434	0.217	-2.595	-0.589	-2.174	-0.697967	-0.641791	9.57	3.03	2.73	0.29	0.06	0.178576	0.0119731	0.311922	0.382821	0.0480384	0.0987197	0.125224	0.505741	0.288223	0.233806	0.214901	0.217586	0.219832	0.223776	0.225394	0.224835
	2005	5.2	36.8	228.401	-0.433	14.8	-0.317	0.377	-2.641	-0.531	-2.517	-1.11939	-0.507439	9.28	3.13	2.73	0.2	0.02	0.342148	0.00904093	0.338956	0.425239	0.0459177	0.107666	0.106638	0.442498	0.313745	0.220034	0.204862	0.193588	0.206689	0.198513	0.205682	0.228092
	2005	0.8	35.2	231.132	-0.712	3	-0.345	0.415	-2.918	-0.545	-2.842	-1.1783	-0.53561	8.89	0.39	0.39	0.1	0.01	0.287296	0.00183262	0.332486	0.435313	0.0331474	0.105507	0.0890274	0.433657	0.308393	0.190905	0.196817	0.206245	0.195634	0.199833	0.198132	0.2201
	2005	0	33.1	217.512	-0.319	0	0.125	0.721	-3	-0.375	-3.047	-2.24541	-0.508081	8.3	0	0	0	0	0.364561	0	0.441081	0.516437	0.029367	0.131729	0.0779193	0.273514	0.313623	0.178803	0.207334	0.145208	0.188721	0.170051	0.197062	0.217883
	2005	0	26	155.925	0	0	-0.508	0.274	-3	-0.627	-3.14	-1.30497	-0.281788	7.91	0	0	0	0	0.427277	0	0.294824	0.397932	0.029367	0.0928582	0.07288	0.414648	0.35661	0.215727	0.198257	0.179002	0.20153	0.183983	0.197237	0.2066
	2005	32.2	21	125.057	1.787	260.8	1.225	1.439	2.718	1.179	0.362	1.16684	1.11639	7.91	5.76	5.08	0.59	0.02	0.778604	0.159316	0.69524	0.706787	0.292979	0.371433	0.262639	0.785595	0.622213	0.476757	0.452584	0.465027	0.438627	0.472137	0.446087	0.471808
	2005	57.4	19.3	94.5806	1.297	388.6	1.418	1.573	3.666	1.416	1.265	1.58541	1.37687	11.82	13.18	11.52	0.49	0.42	0.682269	0.237385	0.739834	0.742312	0.336683	0.40799	0.311569	0.84841	0.671694	0.600385	0.652532	0.534224	0.574475	0.527047	0.517063	0.683325
	2005	0	22.4	93.4137	0	0	-0.721	0.068	-3	-0.761	1.452	0.128682	-0.355046	13.28	2.15	1.86	0	0.02	0.427277	0	0.24561	0.343319	0.029367	0.0721888	0.321701	0.629797	0.342694	0.23106	0.25814	0.244027	0.253435	0.254654	0.263347	0.267538
	2005	5.2	30.3	101.268	0.221	72.8	0.222	0.725	-0.822	-0.155	1.421	-0.14386	0.310192	12.3	1.27	1.17	0.2	0.03	0.470725	0.0444716	0.463494	0.517497	0.129777	0.165664	0.320022	0.588897	0.469065	0.265385	0.289591	0.30123	0.308426	0.303034	0.302783	0.29533
	2005	73.4	32.8	111.344	1.842	404.2	2.018	1.991	5.513	2.568	2.522	1.57981	1.68746	13.18	11.52	10.16	0.98	0.28	0.789417	0.246915	0.878466	0.853128	0.421834	0.585686	0.37968	0.84757	0.730696	0.481571	0.607463	0.633406	0.588616	0.624258	0.61031	0.605927
	2005	24	34.7	143.47	0.109	74.7	0.08	0.433	-0.859	-0.239	-0.144	-0.0653431	0.0512501	16.7	7.32	6.45	0.49	0.09	0.448706	0.0456323	0.430684	0.440085	0.128072	0.152707	0.235221	0.60068	0.419876	0.32132	0.279046	0.301327	0.312231	0.296799	0.291645	0.309446
	2005	40	36.1	166.733	0.214	96.1	0.231	0.612	-0.135	-0.041	-0.216	0.195726	0.275349	16.02	7.81	6.93	0.88	0.23	0.469349	0.0587049	0.465573	0.48754	0.161449	0.183248	0.231319	0.639859	0.462446	0.359442	0.34396	0.333369	0.344009	0.324521	0.316432	0.345876
	2006	12.2	40	210.456	-0.986	29.1	-0.306	0.296	-2.287	-0.519	-0.854	-0.389224	-0.444305	15.14	3.13	2.73	0.39	0.09	0.233427	0.0177764	0.341497	0.403765	0.0622378	0.109517	0.196749	0.552074	0.325738	0.231126	0.20832	0.251569	0.2339	0.215904	0.20539	0.21227
	2006	11.2	37.7	210.297	-0.148	31.9	-0.129	0.481	-2.111	-0.424	-1.321	-0.114272	-0.186288	13.87	4.2	3.71	0.29	0.08	0.39818	0.0194869	0.382394	0.45281	0.0703518	0.124171	0.171444	0.593337	0.374752	0.24548	0.224943	0.251569	0.236536	0.248134	0.229666	0.231908
	2006	12.4	34	206.32	0.039	47.1	0.091	0.639	-1.59	-0.297	-1.584	0.352602	0.16506	12.7	3.42	3.03	0.39	0.11	0.434944	0.0287721	0.433226	0.494698	0.0943709	0.143761	0.157193	0.663401	0.441495	0.280103	0.261398	0.286588	0.261612	0.310828	0.291556	0.276003
	2006	14.6	28.8	188.729	0.791	81.3	0.626	0.968	-0.56	-0.07	-1.486	0.592739	0.503519	12.11	3.61	3.22	0.39	0.09	0.582788	0.049664	0.556839	0.581919	0.141856	0.178775	0.162503	0.699439	0.50579	0.330053	0.319158	0.339138	0.324353	0.348242	0.345007	0.323974
	2006	4.4	21.9	134.018	0.213	24.5	-0.274	0.417	-2.265	-0.473	-1.539	0.0185637	0.0187089	11.62	3.81	3.32	0.2	0.05	0.469153	0.0149664	0.348891	0.435843	0.063252	0.116613	0.159632	0.613272	0.413694	0.310209	0.227487	0.265201	0.262111	0.264899	0.259616	0.253763
	2006	0	18.1	117.338	-0.319	0	-0.742	0.227	-3	-0.733	-1.588	-0.404885	-0.589095	10.84	0.68	0.59	0	0.03	0.364561	0	0.240758	0.385472	0.029367	0.0765078	0.156976	0.549724	0.298233	0.246385	0.200057	0.224367	0.210523	0.220579	0.238965	0.210284
	2006	29	19.1	94.1258	0.852	196.3	0.881	1.167	1.223	0.473	-1.178	1.15862	0.92185	10.64	5.47	4.79	0.39	0.27	0.594781	0.119914	0.615758	0.634677	0.224056	0.262533	0.179193	0.784361	0.585258	0.482075	0.517256	0.523007	0.522541	0.45663	0.463383	0.525722
	2006	4.2	24.5	102.352	0.534	95.2	0.17	0.699	-0.144	-0.036	-0.873	-0.48248	0.341838	10.84	2.25	1.95	0.1	0.06	0.532262	0.0581552	0.451479	0.510604	0.161035	0.18402	0.195719	0.538079	0.475077	0.293312	0.246662	0.30123	0.295647	0.293921	0.293706	0.290381
	2006	0	28.3	96.8024	-0.674	0	-0.393	0.376	-3.017	-0.568	-1.089	-0.0213378	-0.764481	10.06	0.68	0.59	0	0.04	0.294767	0	0.321396	0.424973	0.0285833	0.101959	0.184015	0.607284	0.264916	0.204737	0.266096	0.247688	0.251927	0.254817	0.26013	0.261179
	2006	9.4	33.6	117.826	0.212	51.8	-0.243	0.392	-1.463	-0.407	-1.356	-0.28819	-0.0243239	9.38	1.27	1.07	0.2	0.07	0.468956	0.0316432	0.356054	0.429215	0.100226	0.126793	0.169548	0.567237	0.405519	0.268147	0.264518	0.271225	0.253545	0.268062	0.264215	0.273738
	2006	4.8	37.1	155.771	-0.795	14.9	-0.942	-0.34	-2.892	-0.803	-1.942	-1.67129	-0.962243	8.98	2.34	2.05	0.1	0.03	0.270978	0.00910202	0.194547	0.235154	0.034346	0.0657103	0.137795	0.359673	0.227349	0.215162	0.168898	0.158132	0.182119	0.158741	0.159852	0.171964
	2006	34.2	35.1	160.819	0.068	82.2	0.074	0.489	-0.62	-0.188	-1.928	0.241325	0.170789	8.79	5.47	4.88	0.49	0.09	0.440645	0.0502138	0.429298	0.454931	0.13909	0.160574	0.138553	0.646702	0.442584	0.351533	0.323501	0.316479	0.335981	0.326109	0.309912	0.338423
	2007	95.4	34	175.403	1.081	227.8	1.087	1.304	2.254	0.936	-0.922	1.41741	1.26608	12.11	15.92	14.06	0.98	0.44	0.639803	0.139157	0.663355	0.670997	0.271587	0.33395	0.193064	0.823198	0.650649	0.518874	0.503643	0.465785	0.528608	0.491668	0.468773	0.50084
	2007	0	38	227.493	-0.887	0	-0.519	0.277	-3.101	-0.623	-1.55	-1.42322	-1.38323	17.29	4.69	4.1	0	0.02	0.252891	0	0.292283	0.398727	0.0247107	0.0934752	0.159035	0.396901	0.147376	0.148145	0.173586	0.168791	0.179983	0.174865	0.171423	0.182711
	2007	55.2	33.8	203.241	1.086	209.9	0.939	1.208	1.593	0.618	-0.977	1.16411	0.973598	16.11	7.52	6.64	0.88	0.26	0.640786	0.128222	0.629159	0.645546	0.241114	0.284899	0.190084	0.785186	0.595088	0.424134	0.424909	0.429223	0.43471	0.441274	0.417035	0.434118
	2007	0	30.9	205.15	-0.319	0	0.125	0.721	-3	-0.375	-1.297	-0.789841	-0.508081	17.97	7.13	6.25	0	0.05	0.364561	0	0.441081	0.516437	0.029367	0.131729	0.172745	0.491953	0.313623	0.191193	0.223024	0.219561	0.227033	0.218897	0.213611	0.221877
	2007	17	26.1	147.224	0.765	94.6	0.248	0.757	-0.161	-0.034	-1.35	0.184823	0.415438	16.31	1.95	1.76	0.29	0.09	0.577677	0.0577886	0.469501	0.525981	0.160251	0.184328	0.169873	0.638222	0.489058	0.362286	0.319659	0.334758	0.341097	0.338171	0.33371	0.338788
	2007	6.6	16.9	109.537	0.544	53.5	-0.051	0.583	-1.396	-0.341	-1.273	0.45066	0.147254	14.75	2.05	1.76	0.2	0.09	0.534228	0.0326817	0.400416	0.479852	0.103315	0.136974	0.174045	0.678117	0.438113	0.360769	0.283895	0.298314	0.306043	0.304498	0.306384	0.284127
	2007	0	21.3	107.505	0.157	0	-0.218	0.524	-3	-0.491	-1.475	-0.664167	-0.139409	13.48	0.78	0.68	0	0.06	0.458143	0	0.36183	0.46421	0.029367	0.113836	0.163099	0.510813	0.383657	0.23529	0.189179	0.221058	0.205134	0.221261	0.227381	0.232823
	2007	3	23.9	99.9128	0.395	68	-0.05	0.544	-0.96	-0.243	-1.497	-0.313625	0.189753	12.11	1.27	1.17	0.1	0.1	0.504934	0.0415394	0.400647	0.469512	0.123415	0.15209	0.161907	0.56342	0.446186	0.285048	0.248787	0.278159	0.27338	0.275442	0.286273	0.284341
	2007	0	30.1	103.342	-0.674	0	-0.393	0.376	-3.017	-0.568	-1.709	-0.962133	-0.764481	10.94	0.2	0.2	0	0.05	0.294767	0	0.321396	0.424973	0.0285833	0.101959	0.15042	0.466097	0.264916	0.195487	0.231888	0.201454	0.227628	0.21619	0.228163	0.240392
	2007	6.8	33.7	121.709	0.078	37.4	-0.394	0.282	-1.898	-0.528	-1.93	-0.675153	-0.183863	10.16	0.2	0.2	0.2	0.07	0.442611	0.0228467	0.321165	0.400053	0.0801715	0.108129	0.138445	0.509165	0.375213	0.252654	0.231962	0.231153	0.240403	0.231935	0.238392	0.244189
	2007	27.2	31.8	132.019	0.203	84.7	0.189	0.52	-0.52	-0.144	-1.756	0.522917	0.226275	10.94	8.69	7.62	0.59	0.27	0.467187	0.051741	0.455869	0.46315	0.1437	0.167361	0.147873	0.688961	0.453124	0.357717	0.327263	0.336392	0.357496	0.330795	0.335406	0.367004
	2007	21	35.2	160.767	-0.343	50.5	-0.35	0.156	-1.724	-0.523	-2.015	-0.059006	-0.214143	10.84	3.22	2.93	0.39	0.11	0.359842	0.0308491	0.331331	0.366649	0.0881933	0.1089	0.133839	0.601631	0.369461	0.306143	0.257864	0.26502	0.278997	0.269361	0.263325	0.279316
	2008	6.6	39.8	224.606	-1.407	15.8	-0.49	0.183	-2.718	-0.617	-2.526	-1.2442	-0.751885	10.35	1.95	1.76	0.2	0.05	0.150658	0.0096518	0.298983	0.373807	0.0423678	0.0944007	0.10615	0.423767	0.267309	0.205496	0.187935	0.187316	0.19125	0.185974	0.179347	0.199892
	2008	6.4	35	200.162	-0.367	18.2	-0.277	0.399	-2.535	-0.51	-2.828	0.0213459	-0.389196	9.96	3.71	3.22	0.2	0.03	0.355124	0.0111179	0.348198	0.431071	0.0508045	0.110905	0.089786	0.613689	0.336207	0.240822	0.223806	0.260384	0.231257	0.252086	0.258262	0.22333
	2008	0	33.4	216.644	-0.887	0	-0.386	0.397	-3.009	-0.562	-3.082	-0.439468	-0.861487	9.47	0.59	0.49	0.1	0.01	0.252891	0	0.323013	0.430541	0.0289521	0.102884	0.0760228	0.544534	0.246489	0.177047	0.205282	0.226211	0.194739	0.185574	0.205022	0.214132
	2008	0	29	196.627	-0.319	0	0.125	0.721	-3	-0.375	-3.116	-0.307768	-0.508081	8.89	0	0	0	0.01	0.364561	0	0.441081	0.516437	0.029367	0.131729	0.0741804	0.564299	0.313623	0.201208	0.237551	0.24256	0.231593	0.239438	0.23823	0.22599
	2008	0	24.5	148.043	0	0	-0.508	0.274	-3	-0.627	-3.169	-0.833202	-0.281788	8.4	0	0	0	0.01	0.427277	0	0.294824	0.397932	0.029367	0.0928582	0.0713086	0.485446	0.35661	0.222393	0.194033	0.200308	0.202718	0.203369	0.212307	0.208398
	2008	16.4	20.1	120.606	1.136	132.9	0.563	0.974	0.555	0.241	-2.83	0.626632	0.606544	8.3	4.59	4.1	0.29	0.03	0.650616	0.0811851	0.542283	0.58351	0.19326	0.226747	0.0896776	0.704525	0.525361	0.406614	0.359879	0.372877	0.384642	0.369045	0.359964	0.369029
	2008	0	21.4	106.237	0.157	0	-0.218	0.524	-3	-0.491	-2.903	-0.555709	-0.139409	8.3	1.76	1.46	0	0.01	0.458143	0	0.36183	0.46421	0.029367	0.113836	0.085722	0.52709	0.383657	0.234914	0.192907	0.221058	0.205134	0.220959	0.228583	0.235285
	2008	2.2	19.8	83.2658	0.296	49.9	-0.21	0.431	-1.504	-0.382	-2.713	1.18766	0.136043	7.81	0.39	0.39	0.1	0.01	0.485471	0.0304826	0.363678	0.439555	0.0983357	0.130649	0.0960173	0.78872	0.435983	0.297066	0.351629	0.343381	0.342008	0.325967	0.341279	0.314727
	2008	3.4	29.6	99.4849	0.057	47.6	0.046	0.616	-1.582	-0.298	-2.72	-0.0718319	0.138022	7.52	2.64	2.34	0.29	0.02	0.438483	0.0290776	0.422828	0.4886	0.0947398	0.143606	0.095638	0.599706	0.436359	0.255461	0.282845	0.280756	0.282378	0.29745	0.295254	0.285305
	2008	1.6	33.3	117.676	-0.284	8.8	-0.734	0.034	-2.766	-0.77	-2.976	-0.608654	-0.591373	7.42	3.03	2.73	0.2	0	0.371442	0.00537569	0.242606	0.334305	0.0401549	0.0708006	0.0817665	0.519144	0.297801	0.213998	0.207814	0.208854	0.196749	0.2214	0.20812	0.212379
	2008	156	32.1	124.007	2.121	485.9	2.331	2.303	8.969	3.645	2.496	2.24491	2.5069	14.06	23.24	20.51	1.76	0.91	0.844268	0.296823	0.950786	0.935843	0.581163	0.751812	0.378271	0.947383	0.886361	0.671393	0.760743	0.783367	0.724734	0.772814	0.752757	0.772912
	2008	54.8	34.6	157.873	0.531	131.7	0.58	0.888	0.783	0.334	2.699	0.715989	0.623162	25.2	10.25	8.98	0.78	0.23	0.531672	0.080452	0.546211	0.56071	0.203771	0.241092	0.389271	0.717935	0.528518	0.414846	0.413269	0.414311	0.389703	0.380379	0.374174	0.414563
	2009	15	36.1	194.347	-0.83	35.8	-0.225	0.348	-2.071	-0.47	-0.523	0.164603	-0.292199	23.14	5.66	4.98	0.39	0.2	0.264097	0.0218693	0.360213	0.41755	0.0721958	0.117075	0.214684	0.635188	0.354633	0.275059	0.2487	0.270537	0.250479	0.27092	0.261415	0.254667
	2009	9	36.5	215.511	-0.241	25.6	-0.194	0.444	-2.306	-0.463	-1.004	-0.360073	-0.287035	20.61	2.73	2.44	0.2	0.13	0.379896	0.0156384	0.367375	0.443001	0.0613619	0.118155	0.188621	0.556449	0.355614	0.244167	0.224747	0.245783	0.234487	0.236814	0.240096	0.238808
	2009	0.4	35.3	223.019	-0.778	1.5	-0.365	0.406	-2.963	-0.554	-1.536	-0.717634	-0.615406	17.97	0.59	0.49	0	0.07	0.274321	0.00091631	0.327865	0.432927	0.0310728	0.104118	0.159794	0.50279	0.293235	0.182888	0.194378	0.211345	0.195755	0.214413	0.208367	0.206613
	2009	0	29	189.702	-0.319	0	0.125	0.721	-3	-0.375	-1.757	-0.0202781	-0.508081	15.63	0.2	0.2	0	0.06	0.364561	0	0.441081	0.516437	0.029367	0.131729	0.147819	0.607443	0.313623	0.201208	0.230864	0.255062	0.232915	0.250251	0.247955	0.218575
	2009	21.2	21.6	128.372	0.921	118	0.392	0.854	0.246	0.113	-1.485	0.757932	0.592374	13.87	0.39	0.29	0.2	0.16	0.608347	0.0720831	0.502773	0.551697	0.179014	0.207003	0.162558	0.72423	0.522669	0.419663	0.388289	0.372877	0.394455	0.366469	0.386269	0.396032
	2009	2.4	20.7	122.731	0.146	19.4	-0.438	0.37	-2.417	-0.591	-1.654	-0.485993	-0.234994	12.89	4.3	3.81	0.2	0.16	0.45598	0.0118509	0.310998	0.423383	0.0562445	0.0984112	0.1534	0.537552	0.365499	0.295138	0.207002	0.230114	0.226672	0.229891	0.240763	0.238934
	2009	0	20.6	100.983	0.157	0	-0.218	0.524	-3	-0.491	-1.835	-0.180326	-0.139409	11.91	0.49	0.49	0	0.07	0.458143	0	0.36183	0.46421	0.029367	0.113836	0.143593	0.583424	0.383657	0.237871	0.215115	0.24448	0.248456	0.244569	0.249603	0.243697
	2009	11.6	28.1	111.713	1.216	263	1.22	1.435	2.583	1.24	-1.82	-0.835664	1.00451	10.94	0.68	0.59	0.2	0.15	0.666344	0.16066	0.694085	0.705726	0.286755	0.380842	0.144405	0.485077	0.600961	0.319845	0.271077	0.373995	0.323234	0.360719	0.330732	0.327047
	2009	5.8	29.9	98.4365	0.269	81.2	0.275	0.759	-0.569	-0.107	-1.881	0.221477	0.375067	10.45	4	3.52	0.29	0.13	0.480162	0.0496029	0.475739	0.526511	0.141441	0.173068	0.1411	0.643723	0.481389	0.272304	0.312605	0.321843	0.332532	0.336415	0.327736	0.310482
	2009	0	30.9	113.525	-0.489	0	-0.851	-0.052	-3.033	-0.844	-2.092	-0.381266	-0.861487	10.06	1.46	1.27	0.1	0.05	0.331138	0	0.215573	0.311506	0.0278457	0.0593861	0.129667	0.553269	0.246489	0.191193	0.190479	0.215807	0.207846	0.204757	0.193298	0.212446
	2009	0.4	35.6	147.233	-1.391	1.2	-1.543	-0.689	-3.358	-0.933	-2.653	-1.25814	-1.50409	9.38	0.1	0.1	0	0.03	0.153804	0.000733048	0.0556839	0.14263	0.0128625	0.0456579	0.0992685	0.421675	0.124418	0.180942	0.154558	0.161153	0.176177	0.15822	0.159728	0.15259
	2009	11	35.6	167.933	-0.809	26.4	-0.774	-0.176	-2.56	-0.777	-2.991	-0.565796	-0.677286	8.98	2.83	2.54	0.2	0.07	0.268226	0.0161271	0.233364	0.278632	0.0496519	0.0697208	0.0809537	0.525576	0.28148	0.261084	0.212381	0.214542	0.236195	0.219875	0.220788	0.221949
	2010	137	35.2	191.116	1.617	327.1	1.495	1.625	4.007	1.663	1.472	1.57159	1.59346	19.34	21.68	19.04	1.17	1.48	0.745181	0.199817	0.757625	0.756098	0.352404	0.44609	0.322785	0.846337	0.71284	0.589219	0.565422	0.547783	0.56621	0.545598	0.552873	0.539299
	2010	182.4	34.2	191.031	2.363	519.7	1.914	1.966	6.59	2.615	3.917	1.87156	1.96724	24.71	10.94	9.77	1.46	2.27	0.891846	0.317471	0.854436	0.846501	0.471486	0.592935	0.45527	0.891354	0.783844	0.689014	0.648265	0.637018	0.624984	0.700041	0.644087	0.606255
	2010	31.2	30.1	184.567	0.605	118.6	0.539	0.923	0.27	0.105	4.054	1.05697	0.666551	45.21	22.85	20.02	0.39	1.73	0.54622	0.0724496	0.536738	0.569989	0.180121	0.205769	0.462693	0.769107	0.53676	0.386898	0.39413	0.386687	0.402173	0.384171	0.389267	0.392928
	2010	39.8	28.1	176.283	1.981	221.7	1.058	1.27	1.546	0.456	4.056	1.25459	1.01602	38.77	8.3	7.32	0.59	13.68	0.816744	0.135431	0.656654	0.661983	0.238947	0.259911	0.462801	0.798764	0.603147	0.435145	0.437583	0.423732	0.422025	0.433954	0.430227	0.443578
	2010	11.6	22.8	133.676	0.546	64.6	0.044	0.622	-1.062	-0.222	3.443	0.336385	0.297598	32.32	2.54	2.25	0.29	4.38	0.534621	0.0394624	0.422366	0.490191	0.118713	0.155329	0.429585	0.660968	0.466673	0.357552	0.286798	0.314239	0.327275	0.31777	0.323402	0.316292
	2010	0	19	118.925	-0.319	0	-0.742	0.227	-3	-0.733	2.745	-0.498706	-0.589095	27.05	1.56	1.37	0	0.25	0.364561	0	0.240758	0.385472	0.029367	0.0765078	0.391764	0.535644	0.298233	0.243447	0.194821	0.213921	0.210024	0.21613	0.228183	0.21248
	2010	102.8	17.7	83.6385	1.847	695.9	2.007	2.049	7.57	2.924	4.065	2.02867	2.04351	26.07	13.77	12.11	1.17	36.27	0.7904	0.425107	0.875924	0.868505	0.516666	0.640598	0.463289	0.91493	0.798333	0.793579	0.82033	0.729348	0.737301	0.707997	0.735262	0.870063
	2010	16.4	19.8	82.0568	1.563	371.8	1.739	1.797	4.308	2.069	4.451	1.92589	1.71082	24.8	4.59	4.1	0.39	7.3	0.734565	0.227123	0.814002	0.801697	0.366281	0.508715	0.484205	0.899507	0.735134	0.409099	0.532126	0.592274	0.573431	0.559727	0.573476	0.466241
	2010	48.8	22.6	75.8336	2.481	682.8	2.175	2.17	8.214	3.312	5.735	2.24437	2.37095	22.56	9.08	8.01	0.88	16.59	0.915045	0.417104	0.914741	0.900583	0.546356	0.700447	0.553779	0.947301	0.860535	0.524892	0.767138	0.78926	0.796721	0.803017	0.927958	0.710833
	2010	70.2	26.2	93.3883	1.787	386.5	1.938	1.935	5.194	2.419	6.914	1.9118	1.85491	22.27	10.45	9.28	0.98	14.42	0.778604	0.236103	0.859982	0.838282	0.407127	0.562702	0.617665	0.897392	0.762506	0.550589	0.713567	0.624273	0.631353	0.629614	0.618475	0.714851
	2010	61.6	30.1	127.398	0.941	191.9	1.033	1.213	2.135	0.868	7.586	1.31535	1.10368	22.17	11.43	10.16	0.78	7.4	0.612279	0.117227	0.650878	0.646872	0.266101	0.323461	0.654077	0.807883	0.6198	0.480774	0.509887	0.494306	0.491666	0.470487	0.471825	0.537051
	2010	67.8	34	163.73	0.765	162.9	0.843	1.095	1.556	0.664	8.006	0.803123	0.805537	23.24	11.04	9.67	0.78	4.13	0.577677	0.0995113	0.606978	0.615589	0.239408	0.291994	0.676836	0.731012	0.563163	0.454379	0.451242	0.447835	0.447696	0.419366	0.410504	0.45209
	2011	64.2	37.2	204.36	0.57	153.3	0.704	1.01	0.94	0.39	7.799	0.816661	0.711296	24.22	12.99	11.52	0.98	4.21	0.539339	0.0936469	0.574861	0.593054	0.211009	0.24973	0.665619	0.733043	0.54526	0.411171	0.411735	0.383313	0.408652	0.397044	0.388198	0.40367
	2011	107.6	33.5	183.748	1.627	306.6	1.312	1.49	3.243	1.287	8.355	1.53732	1.41716	26.07	16.7	14.84	1.56	5.4	0.747147	0.187294	0.715342	0.720308	0.317182	0.388092	0.695746	0.841193	0.679349	0.551801	0.52822	0.503858	0.539155	0.517769	0.517501	0.523564
	2011	120	28.9	170.888	1.973	456.3	1.665	1.769	5.163	2.003	9.345	1.83871	1.80419	31.15	21.58	19.14	1.66	12.66	0.815171	0.278742	0.796904	0.794274	0.405698	0.498535	0.74939	0.886423	0.75287	0.642327	0.607048	0.600381	0.590776	0.586351	0.588894	0.597398
	2011	0	27	185.173	-0.319	0	0.125	0.721	-3	-0.375	-0.183	0.134883	-0.508081	31.84	3.71	3.32	0	0.15	0.364561	0	0.441081	0.516437	0.029367	0.131729	0.233108	0.630728	0.313623	0.211064	0.238467	0.264228	0.233175	0.261627	0.264636	0.225587
	2011	2	21	128.428	0.093	11.1	-0.397	0.341	-2.666	-0.557	-0.433	0.0831553	-0.104137	26.37	0.88	0.78	0.1	0.59	0.44556	0.0067807	0.320471	0.415695	0.0447651	0.103656	0.219561	0.622965	0.390358	0.288366	0.204117	0.245376	0.223119	0.225747	0.232234	0.231971
	2011	9.2	19.5	123.079	0.729	74.5	0.139	0.699	-0.764	-0.187	-0.484	0.0862761	0.25121	22.46	2.44	2.15	0.2	2.37	0.570599	0.0455101	0.444316	0.510604	0.132451	0.160728	0.216798	0.623433	0.457861	0.364591	0.290763	0.305995	0.310545	0.302194	0.304739	0.303204
	2011	6.4	20.5	102.989	0.365	43.3	0.161	0.704	-1.7	-0.278	-0.671	0.142886	0.305253	19.43	2.44	2.15	0.2	1.87	0.499036	0.0264508	0.449399	0.51193	0.0892997	0.146691	0.206665	0.631929	0.468127	0.336176	0.276984	0.298314	0.301805	0.298784	0.314373	0.30768
	2011	0	25.4	106.721	0	0	-0.721	0.068	-3	-0.761	-0.914	-1.54748	-0.355046	16.8	0.49	0.49	0	0.14	0.427277	0	0.24561	0.343319	0.029367	0.0721888	0.193498	0.378253	0.342694	0.218441	0.18282	0.178674	0.199841	0.179739	0.185197	0.236556
	2011	0.2	27.9	98.3702	-0.501	2.8	-0.361	0.392	-2.932	-0.552	-1.09	-0.197018	-0.514226	14.84	0	0	0	0.13	0.328779	0.00171045	0.328789	0.429215	0.032502	0.104427	0.183961	0.580919	0.312455	0.220446	0.253577	0.248278	0.251542	0.252133	0.250913	0.258604
	2011	12.4	31.5	112.321	0.347	68.3	-0.08	0.509	-0.962	-0.268	-1.174	0.167772	0.146548	13.57	3.13	2.83	0.39	0.49	0.495497	0.0417227	0.393715	0.460233	0.123323	0.148234	0.179409	0.635664	0.437979	0.299071	0.294586	0.301623	0.280972	0.313288	0.309156	0.318495
	2011	40.2	32.7	133.729	0.528	125.2	0.562	0.824	0.586	0.238	-0.884	0.769368	0.580359	13.77	9.08	8.11	0.78	0.71	0.531082	0.0764814	0.542052	0.543743	0.194689	0.226284	0.195123	0.725946	0.520387	0.392356	0.403061	0.377286	0.404449	0.377402	0.385183	0.417575
	2011	4.2	36.4	177.407	-1.382	10.1	-1.168	-0.481	-3.129	-0.949	-1.522	-1.12979	-1.23458	13.67	3.42	3.13	0.39	0.16	0.155573	0.00616982	0.142329	0.197773	0.0234199	0.0431899	0.160553	0.440936	0.175614	0.216104	0.183057	0.170034	0.185634	0.177662	0.194468	0.177043
	2012	26.6	37.6	211.59	-0.349	63.5	0.061	0.541	-1.177	-0.267	-1.713	-0.0141287	0.00270426	13.18	5.66	4.98	0.49	0.29	0.358663	0.0387905	0.426294	0.468717	0.113411	0.148388	0.150203	0.608365	0.410654	0.304817	0.291458	0.287765	0.285497	0.281235	0.293716	0.302186
	2012	44.4	35.6	219.092	0.72	126.5	0.553	0.925	0.416	0.165	-1.375	0.517816	0.536187	12.6	3.91	3.52	0.78	0.33	0.56883	0.0772755	0.539972	0.57052	0.186852	0.215024	0.168518	0.688195	0.511996	0.3767	0.383564	0.373634	0.359695	0.37598	0.388012	0.394048
	2012	41.2	29.8	192.769	0.825	156.7	0.721	1.05	0.821	0.319	-0.884	1.09884	0.81113	20.21	16.8	14.75	0.59	0.7	0.589473	0.0957239	0.578789	0.603659	0.205523	0.238778	0.195123	0.77539	0.564225	0.423262	0.429236	0.423732	0.420038	0.410547	0.415434	0.439223
	2012	25.8	27.9	181.832	1.232	143.7	0.848	1.115	0.555	0.164	-0.622	0.971428	0.765904	19.73	4.3	3.81	0.49	0.36	0.66949	0.0877825	0.608133	0.620891	0.19326	0.21487	0.20932	0.756269	0.555634	0.386004	0.390975	0.389637	0.397199	0.411136	0.390092	0.388571
	2012	0	23.3	144.401	0	0	-0.508	0.274	-3	-0.627	-0.887	-0.649122	-0.281788	18.26	3.61	3.13	0	0.08	0.427277	0	0.294824	0.397932	0.029367	0.0928582	0.194961	0.513071	0.35661	0.227441	0.192966	0.211971	0.20505	0.214346	0.222031	0.210012
	2012	0	19.9	125.791	-0.319	0	-0.742	0.227	-3	-0.733	-1.096	-0.956163	-0.589095	16.41	0.59	0.59	0	0.09	0.364561	0	0.240758	0.385472	0.029367	0.0765078	0.183636	0.466993	0.298233	0.240366	0.189299	0.194312	0.205452	0.203493	0.209394	0.210741
	2012	0	19.1	100.419	0.157	0	-0.218	0.524	-3	-0.491	-1.253	-0.145795	-0.139409	14.65	0.29	0.2	0	0.09	0.458143	0	0.36183	0.46421	0.029367	0.113836	0.175129	0.588606	0.383657	0.243111	0.218564	0.244046	0.248201	0.237563	0.264075	0.239123
	2012	0	24.9	105.392	0	0	-0.721	0.068	-3	-0.761	-1.404	-1.36825	-0.355046	13.09	0.1	0.1	0	0.09	0.427277	0	0.24561	0.343319	0.029367	0.0721888	0.166947	0.405151	0.342694	0.220654	0.188563	0.168765	0.20012	0.184514	0.193992	0.239702
	2012	4	29.5	103.871	0.116	56	0.108	0.653	-1.328	-0.25	-1.47	-0.61445	0.185609	11.82	0.2	0.2	0.1	0.11	0.450082	0.0342089	0.437153	0.498409	0.10645	0.15101	0.16337	0.518274	0.445399	0.261239	0.258121	0.257505	0.249146	0.278458	0.278591	0.277689
	2012	0.6	33.4	124.408	-0.391	3.3	-0.806	-0.019	-2.933	-0.816	-1.797	-1.17939	-0.732766	10.94	1.76	1.56	0.1	0.09	0.350405	0.00201588	0.22597	0.320255	0.0324559	0.0637051	0.145652	0.433494	0.270941	0.198966	0.176927	0.176915	0.187836	0.180169	0.189728	0.189221
	2012	42.4	36.7	150.532	0.576	132.1	0.617	0.869	0.745	0.303	-1.582	0.192518	0.515755	11.82	9.47	8.3	0.59	0.46	0.540519	0.0806964	0.55476	0.555673	0.202019	0.23631	0.157302	0.639377	0.508115	0.360458	0.362473	0.356099	0.357264	0.361493	0.35896	0.358758
	2012	25.4	37.5	178.252	-0.19	61	-0.196	0.276	-1.356	-0.411	-1.82	-0.548371	-0.149413	12.6	6.84	6.05	0.59	0.23	0.389922	0.0372633	0.366913	0.398462	0.105159	0.126176	0.144405	0.528191	0.381757	0.301752	0.270032	0.287765	0.274973	0.263234	0.259461	0.276361
	2013	23.2	39.9	230.581	-0.471	55.4	-0.016	0.488	-1.439	-0.327	-2.071	-0.793855	-0.137843	12.3	3.91	3.52	0.29	0.13	0.334677	0.0338424	0.408503	0.454666	0.101332	0.139133	0.130805	0.491351	0.383955	0.273087	0.255151	0.246219	0.264549	0.247812	0.228707	0.277778
	2013	11.8	36.3	216.36	-0.124	33.6	-0.113	0.491	-2.058	-0.414	-2.33	-0.28349	-0.176025	11.72	3.81	3.32	0.29	0.07	0.402898	0.0205254	0.386091	0.455461	0.0727952	0.125713	0.116771	0.567942	0.376702	0.259382	0.238849	0.25081	0.242805	0.254097	0.253952	0.257178
	2013	25.2	35.1	224.314	0.454	95.8	0.415	0.84	-0.126	-0.024	-2.239	0.292678	0.44441	11.04	1.86	1.66	0.29	0.08	0.516534	0.0585217	0.508087	0.547985	0.161864	0.185871	0.121701	0.654408	0.494562	0.322095	0.310896	0.33647	0.319974	0.337609	0.338291	0.342534
	2013	0.8	30.5	205.03	-0.057	4.5	0.17	0.737	-2.866	-0.358	-2.38	-0.703046	-0.178006	10.64	3.81	3.32	0.2	0.03	0.41607	0.00274893	0.451479	0.520679	0.0355447	0.134351	0.114061	0.504979	0.376325	0.219965	0.230737	0.223162	0.227338	0.224902	0.216337	0.231054
	2013	43.4	24.8	141.418	1.599	241.6	1.01	1.286	1.934	0.888	-1.736	1.06686	0.991458	11.04	8.98	7.91	0.78	0.22	0.741642	0.147587	0.645564	0.666225	0.256835	0.326546	0.148957	0.770591	0.598481	0.48096	0.461737	0.460522	0.465075	0.450438	0.451404	0.490609
	2013	4	19.3	111.815	0.319	32.4	-0.276	0.456	-2.028	-0.496	-1.776	0.196646	-0.0598601	12.89	4.69	4.1	0.2	0.04	0.489992	0.0197923	0.348429	0.446182	0.0741782	0.113065	0.146789	0.639997	0.398769	0.320933	0.23969	0.27132	0.272422	0.275369	0.273345	0.263828
	2013	43.2	20.9	103.384	1.089	292.4	1.176	1.385	2.445	0.944	-1.092	1.28538	1.10755	13.28	8.3	7.32	0.49	0.29	0.641376	0.178619	0.683919	0.692471	0.280393	0.335184	0.183853	0.803384	0.620534	0.52377	0.543162	0.481764	0.483786	0.474245	0.473138	0.583182
	2013	0	26.6	109.66	0	0	-0.721	0.068	-3	-0.761	-0.743	-1.95029	-0.355046	13.48	1.86	1.66	0	0.04	0.427277	0	0.24561	0.343319	0.029367	0.0721888	0.202763	0.317803	0.342694	0.21295	0.173328	0.149055	0.199291	0.157938	0.168584	0.229063
	2013	0.6	33.3	114.439	-0.366	8.4	-0.3	0.423	-2.764	-0.521	-1.112	0	-0.373434	12.11	0.29	0.29	0	0.04	0.35532	0.00513134	0.342884	0.437434	0.0402471	0.109209	0.182769	0.610486	0.339201	0.199586	0.213826	0.255153	0.194318	0.222629	0.204879	0.21184
	2013	0	32.6	120.014	-0.489	0	-0.851	-0.052	-3.033	-0.844	-1.46	-0.857615	-0.861487	10.84	0.2	0.1	0	0.04	0.331138	0	0.215573	0.311506	0.0278457	0.0593861	0.163912	0.481782	0.246489	0.181693	0.180927	0.191474	0.188119	0.184249	0.190816	0.194601
	2013	1.2	35.3	147.612	-1.219	3.7	-1.384	-0.611	-3.273	-0.909	-2.042	-1.24629	-1.35954	9.96	0.39	0.39	0.2	0.05	0.187619	0.00226023	0.0924214	0.163309	0.0167812	0.0493599	0.132376	0.423453	0.151877	0.19597	0.159646	0.168132	0.18308	0.172464	0.167892	0.159979
	2013	30.8	35.6	168.65	-0.025	74	-0.025	0.41	-0.905	-0.274	-2.069	-0.0763623	0.0443769	10.06	7.32	6.54	0.68	0.13	0.422362	0.0452046	0.406423	0.433987	0.125951	0.147308	0.130913	0.599026	0.41857	0.336297	0.307882	0.293981	0.320467	0.310791	0.296101	0.318261
	2014	33.4	36	194.433	-0.135	79.8	0.202	0.64	-0.653	-0.148	-2.078	0.521711	0.218728	10.94	8.3	7.32	0.68	0.13	0.400735	0.0487477	0.458872	0.494963	0.137569	0.166744	0.130425	0.68878	0.45169	0.340795	0.330763	0.319639	0.335017	0.339287	0.327917	0.333915
	2014	46.2	33.7	192.528	0.753	131.6	0.581	0.944	0.497	0.197	-1.676	0.924805	0.653895	12.79	8.01	7.03	0.49	0.09	0.575318	0.080391	0.546442	0.575557	0.190586	0.21996	0.152208	0.749273	0.534356	0.400356	0.405124	0.390706	0.397411	0.384712	0.38614	0.404897
	2014	1	34.6	226.021	-0.684	3.8	-0.335	0.419	-2.895	-0.541	-2.067	-0.840962	-0.500152	12.3	1.66	1.46	0.1	0.02	0.292801	0.00232132	0.334797	0.436373	0.0342077	0.106124	0.131021	0.484281	0.315129	0.197838	0.202106	0.206245	0.196335	0.204643	0.204139	0.221165
	2014	90.6	28.3	178.914	0.2	504.7	1.573	1.686	5.142	1.515	1.506	1.71619	1.5898	15.04	13.87	12.3	0.88	0.41	0.466597	0.308308	0.775647	0.772269	0.40473	0.423261	0.324627	0.868036	0.712144	0.579319	0.556599	0.56472	0.55355	0.555729	0.555168	0.559256
	2014	5.4	25.5	146.225	0.263	30.1	-0.226	0.448	-2.098	-0.439	-0.126	-0.374052	0.0441757	17.19	4.69	4.1	0.29	0.09	0.478983	0.0183873	0.359982	0.444062	0.0709511	0.121857	0.236196	0.554351	0.418532	0.297403	0.231222	0.246337	0.248083	0.252491	0.246651	0.253234
	2014	0	19.8	123.586	-0.319	0	-0.742	0.227	-3	-0.733	-0.412	-0.799331	-0.589095	15.63	1.17	0.98	0	0.05	0.364561	0	0.240758	0.385472	0.029367	0.0765078	0.220699	0.490529	0.298233	0.240715	0.189424	0.205388	0.20559	0.216161	0.214597	0.211636
	2014	26.4	20.7	104.068	0.804	178.7	0.819	1.122	1	0.386	-0.192	0.90836	0.817416	14.65	5.66	4.98	0.39	0.33	0.585344	0.109163	0.601433	0.622747	0.213775	0.249113	0.23262	0.746805	0.565419	0.453303	0.445789	0.427129	0.434832	0.425565	0.442507	0.478011
	2014	0	21	91.0903	0	0	-0.721	0.068	-3	-0.761	-0.1	0.372454	-0.355046	14.16	2.44	2.15	0	0.06	0.427277	0	0.24561	0.343319	0.029367	0.0721888	0.237605	0.66638	0.342694	0.236407	0.266523	0.255572	0.253935	0.272494	0.27753	0.27013
	2014	0	29.8	104.706	-0.674	0	-0.393	0.376	-3.017	-0.568	-0.412	-1.21108	-0.764481	12.7	0.29	0.29	0	0.05	0.294767	0	0.321396	0.424973	0.0285833	0.101959	0.220699	0.428737	0.264916	0.197068	0.221417	0.201454	0.207816	0.201181	0.21969	0.236744
	2014	0	34.2	125.785	-0.489	0	-0.851	-0.052	-3.033	-0.844	-0.914	-1.32413	-0.861487	11.33	0	0	0	0.05	0.331138	0	0.215573	0.311506	0.0278457	0.0593861	0.193498	0.411772	0.246489	0.172288	0.174901	0.169169	0.186238	0.177198	0.179439	0.179559
	2014	13.6	36	149.103	-0.272	42.4	-0.356	0.089	-1.96	-0.545	-1.341	-0.781241	-0.38886	10.55	2.44	2.15	0.39	0.13	0.373801	0.025901	0.329945	0.348887	0.0773132	0.105507	0.17036	0.493244	0.33627	0.26986	0.217827	0.219679	0.242902	0.225986	0.222552	0.23725
	2014	34.8	37	172.315	0.084	83.6	0.091	0.502	-0.57	-0.173	-1.43	-0.0980227	0.127212	11.82	11.82	10.45	0.98	0.29	0.443791	0.051069	0.433226	0.458378	0.141395	0.162888	0.165538	0.595775	0.434306	0.33578	0.313345	0.319664	0.333174	0.321793	0.296277	0.316658
	2015	195.2	32.6	171.121	2.22	466.1	1.953	1.991	6.458	2.68	2.472	1.94033	2.23499	29.59	27.54	24.22	1.37	3.55	0.863732	0.284728	0.863447	0.853128	0.4654	0.602962	0.376971	0.901674	0.834707	0.738522	0.712	0.637018	0.686	0.707165	0.663664	0.673908
	2015	0	37.4	227.123	-0.887	0	-0.519	0.277	-3.101	-0.623	0.028	-1.39772	-1.38323	34.57	3.42	3.03	0	0.11	0.252891	0	0.292283	0.398727	0.0247107	0.0934752	0.244541	0.400728	0.147376	0.152126	0.177795	0.171322	0.180394	0.175245	0.180899	0.188148
	2015	0	34.5	224.285	-0.887	0	-0.386	0.397	-3.009	-0.562	-0.567	-0.811413	-0.861487	28.32	0.68	0.59	0	0.12	0.252891	0	0.323013	0.430541	0.0289521	0.102884	0.2123	0.488716	0.246489	0.170475	0.198037	0.206245	0.197011	0.205549	0.200706	0.213079
	2015	7.6	26.1	173.617	0.473	42.3	0.439	0.86	-1.73	-0.216	-0.664	0.683244	0.308515	23.73	1.37	1.17	0.2	0.56	0.520269	0.02584	0.513632	0.553287	0.0879166	0.156255	0.207044	0.713021	0.468746	0.309573	0.280534	0.312275	0.276342	0.313012	0.313006	0.282043
	2015	0	23	138.487	0	0	-0.508	0.274	-3	-0.627	-0.954	-0.384517	-0.281788	20.41	1.56	1.37	0	0.12	0.427277	0	0.294824	0.397932	0.029367	0.0928582	0.19133	0.552781	0.35661	0.228663	0.186839	0.22242	0.206015	0.225764	0.21518	0.209625
	2015	2.4	21.1	128.338	0.146	19.4	-0.438	0.37	-2.417	-0.591	-1.191	-0.850522	-0.245627	17.87	2.44	2.15	0.29	0.99	0.45598	0.0118509	0.310998	0.423383	0.0562445	0.0984112	0.178488	0.482847	0.36348	0.293087	0.207415	0.199339	0.226805	0.226664	0.236921	0.236107
	2015	0	19.6	100.347	0.157	0	-0.218	0.524	-3	-0.491	-1.379	-0.141423	-0.139409	16.02	1.86	1.66	0	0.11	0.458143	0	0.36183	0.46421	0.029367	0.113836	0.168301	0.589262	0.383657	0.241409	0.219144	0.244046	0.249741	0.249217	0.260188	0.241438
	2015	0.4	23.2	96.562	0.054	9.1	-0.618	0.141	-2.728	-0.692	-1.496	-0.189594	-0.261216	14.26	0.29	0.2	0.1	0.16	0.437893	0.00555895	0.269409	0.362672	0.0419068	0.082832	0.161962	0.582033	0.360518	0.249313	0.242288	0.237786	0.25098	0.235092	0.253996	0.264763
	2015	0	26.2	93.9695	-0.674	0	-0.393	0.376	-3.017	-0.568	-1.559	0.283434	-0.764481	12.99	0.2	0.2	0	0.09	0.294767	0	0.321396	0.424973	0.0285833	0.101959	0.158548	0.653021	0.264916	0.214809	0.276812	0.257242	0.254186	0.268356	0.269557	0.270109
	2015	0	35.4	130.262	-0.489	0	-0.851	-0.052	-3.033	-0.844	-1.999	-1.71534	-0.861487	11.91	0	0	0	0.07	0.331138	0	0.215573	0.311506	0.0278457	0.0593861	0.134706	0.353063	0.246489	0.164939	0.169898	0.151367	0.169053	0.155672	0.163998	0.168784
	2015	23.8	36.8	154.224	0.102	74.1	0.073	0.427	-0.88	-0.244	-2.121	-0.667324	-0.01294	12.21	8.2	7.23	0.39	0.41	0.44733	0.0452657	0.429067	0.438494	0.127103	0.151936	0.128095	0.51034	0.407682	0.302477	0.261584	0.26502	0.272905	0.267303	0.268315	0.280104
	2015	119.8	34.6	154.54	1.486	287.8	1.662	1.743	4.645	1.983	1.411	1.60684	1.55756	12.89	10.25	9.08	1.17	0.66	0.719426	0.175809	0.796211	0.787381	0.381817	0.49545	0.31948	0.851627	0.70602	0.563102	0.59216	0.589873	0.562032	0.583174	0.562215	0.566508
	2016	40	34.9	194.041	0.045	95.5	0.326	0.729	-0.145	-0.033	-0.061	0.635455	0.356373	18.46	13.96	12.3	0.78	0.61	0.436124	0.0583384	0.487523	0.518558	0.160988	0.184482	0.239718	0.705849	0.477838	0.370861	0.37504	0.358419	0.354074	0.363037	0.359552	0.370599
	2016	26.4	37.2	222.361	0.328	75.2	0.233	0.706	-0.769	-0.154	-0.287	0.0179331	0.207286	18.07	3.81	3.32	0.29	0.23	0.491762	0.0459377	0.466035	0.51246	0.132221	0.165818	0.227472	0.613177	0.449517	0.307723	0.294517	0.287765	0.289212	0.290285	0.298058	0.317192
	2016	16.2	35.1	218.679	0.18	61.6	0.198	0.703	-1.156	-0.216	-0.598	0.158481	0.25122	17.09	7.71	6.74	0.49	0.23	0.462665	0.0376298	0.457948	0.511665	0.114379	0.156255	0.21062	0.634269	0.457863	0.288155	0.269172	0.250324	0.269979	0.292012	0.292268	0.29635
	2016	3.9	31.9	215.798	0.25	21.7	0.31	0.796	-2.348	-0.293	-0.883	-1.17602	0.0785729	15.92	2.25	1.95	0	0.06	0.476427	0.013256	0.483826	0.53632	0.0594256	0.144378	0.195177	0.433999	0.425066	0.244934	0.235779	0.228657	0.234374	0.223261	0.209473	0.254511
	2016	56.8	25.4	143.22	1.932	316.2	1.311	1.501	2.953	1.356	0.6	1.2831	1.19741	15.63	8.79	7.81	0.78	0.62	0.807111	0.193158	0.715111	0.723224	0.303813	0.398735	0.275535	0.803042	0.637604	0.519342	0.501915	0.49615	0.481353	0.50299	0.508998	0.532489
	2016	28	20.7	117.158	1.633	226.8	1.072	1.329	2.143	0.93	0.853	1.1837	1.0488	17.29	12.79	11.23	0.78	1.18	0.748327	0.138546	0.659889	0.677625	0.26647	0.333025	0.289244	0.788125	0.609374	0.460832	0.435162	0.458024	0.441747	0.443233	0.414717	0.459086
	2016	0	20.8	102.442	0.157	0	-0.218	0.524	-3	-0.491	0.531	-0.274372	-0.139409	18.36	4.3	3.71	0	0.09	0.458143	0	0.36183	0.46421	0.029367	0.113836	0.271796	0.56931	0.383657	0.237142	0.208448	0.238024	0.242279	0.246709	0.244017	0.241211
	2016	20.4	22.6	93.4559	1.818	462.5	2.115	2.058	5.745	2.759	0.8	1.55344	1.8244	16.41	1.37	1.27	0.39	0.48	0.784698	0.282529	0.900878	0.870891	0.43253	0.615147	0.286372	0.843613	0.75671	0.4071	0.484224	0.658146	0.586693	0.610097	0.584221	0.464378
	2016	49.2	24.9	84.494	2.538	688.4	2.186	2.179	8.293	3.344	1.86	2.09245	2.23924	16.11	11.72	10.35	0.98	1.68	0.926251	0.420525	0.917283	0.902969	0.549998	0.705383	0.343809	0.924502	0.835515	0.500008	0.714681	0.712631	0.744217	0.723321	0.754691	0.671192
	2016	3.4	30.5	113.228	-0.136	18.7	-0.61	0.125	-2.466	-0.686	1.386	-0.222589	-0.402139	17.19	4.98	4.39	0.1	0.16	0.400539	0.0114233	0.271257	0.358431	0.0539855	0.0837575	0.318125	0.577081	0.333748	0.249802	0.214629	0.241377	0.236369	0.234478	0.230244	0.245221
	2016	7	35.4	150.747	-0.629	21.8	-0.758	-0.211	-2.659	-0.739	0.66	-1.18854	-0.774917	15.04	1.27	1.17	0.29	0.16	0.303614	0.013317	0.237061	0.269353	0.0450878	0.0755823	0.278786	0.432119	0.262934	0.241483	0.187359	0.187814	0.217641	0.191232	0.194494	0.199214
	2016	125.8	34	148.565	1.556	302.3	1.741	1.805	5.002	2.135	2.121	1.73354	1.67866	15.33	13.48	11.91	1.46	1.31	0.733189	0.184667	0.814464	0.803818	0.398276	0.518896	0.357952	0.87064	0.729025	0.583333	0.622169	0.613175	0.57462	0.589817	0.599897	0.60107
	2017	73.2	35.6	184.932	0.732	174.8	0.824	1.101	1.319	0.548	2.31	1.15334	0.930779	22.75	18.07	15.92	1.17	1.59	0.571189	0.106781	0.602588	0.617179	0.228482	0.274101	0.368193	0.783569	0.586954	0.449783	0.443951	0.432356	0.446876	0.436783	0.412343	0.437002
	2017	4.4	37.3	225.814	-0.481	12.5	-0.345	0.362	-2.712	-0.545	-0.619	-1.02499	-0.557594	23.63	5.27	4.59	0.29	0.23	0.332711	0.00763592	0.332486	0.421262	0.0426444	0.105507	0.209483	0.456664	0.304217	0.210942	0.197641	0.201528	0.193948	0.191103	0.199243	0.215039
	2017	0	36.9	240.021	-0.887	0	-0.386	0.397	-3.009	-0.562	-1.217	-2.16104	-0.861487	20.12	0.49	0.39	0.1	0.11	0.252891	0	0.323013	0.430541	0.0289521	0.102884	0.177079	0.286175	0.246489	0.155395	0.181336	0.150787	0.179452	0.158435	0.154647	0.20852
	2017	0.2	28.7	191.674	-0.187	1.1	0.137	0.725	-2.967	-0.37	-1.442	-0.0835887	-0.308408	17.38	0.2	0.2	0	0.09	0.390512	0.000671961	0.443854	0.517497	0.0308884	0.1325	0.164888	0.597942	0.351554	0.216266	0.236146	0.252352	0.232978	0.249272	0.249636	0.224254
	2017	0	26	157.257	0	0	-0.508	0.274	-3	-0.627	-1.692	-1.39768	-0.281788	15.53	0	0	0	0.09	0.427277	0	0.294824	0.397932	0.029367	0.0928582	0.151341	0.400734	0.35661	0.215727	0.199949	0.174809	0.20153	0.183983	0.201368	0.207348
	2017	0.4	20.8	130.69	-0.175	3.2	-0.685	0.252	-2.903	-0.709	-1.798	-1.28853	-0.495436	14.06	0	0	0	0.09	0.392871	0.0019548	0.253928	0.3921	0.0338389	0.0802098	0.145597	0.417115	0.316025	0.259839	0.191883	0.177648	0.206423	0.183904	0.211174	0.214688
	2017	0	23.9	117.897	0.157	0	-0.218	0.524	-3	-0.491	-2.027	-2.2184	-0.139409	12.79	0.49	0.39	0.1	0.1	0.458143	0	0.36183	0.46421	0.029367	0.113836	0.133189	0.277568	0.383657	0.224949	0.164602	0.131606	0.201085	0.162837	0.174631	0.219238
	2017	0	25.3	105.433	0	0	-0.721	0.068	-3	-0.761	-2.111	-1.37375	-0.355046	11.82	0.29	0.2	0	0.08	0.427277	0	0.24561	0.343319	0.029367	0.0721888	0.128637	0.404325	0.342694	0.218887	0.188345	0.168765	0.199758	0.18103	0.19206	0.239449
	2017	25.2	29.7	104.427	1.231	352.6	1.386	1.552	3.56	1.435	-1.498	0.801396	1.30185	10.94	0.1	0.1	0.1	0.09	0.669293	0.215394	0.73244	0.736744	0.331797	0.410921	0.161853	0.730752	0.657445	0.368298	0.433253	0.544593	0.407198	0.483179	0.431204	0.440068
	2017	27.2	32.6	117.796	0.853	149.8	0.592	0.989	0.902	0.42	-1.217	0.356857	0.642561	10.55	5.57	4.88	0.49	0.22	0.594978	0.0915089	0.548983	0.587487	0.209257	0.254358	0.177079	0.66404	0.532203	0.350777	0.376845	0.393125	0.352942	0.379009	0.361117	0.393991
	2017	34.4	33.9	139.501	0.393	107.1	0.407	0.697	0.166	0.067	-1.095	0.42487	0.388515	11.91	11.72	10.35	1.07	0.47	0.504541	0.0654246	0.506238	0.510074	0.175326	0.199907	0.18369	0.674247	0.483944	0.363174	0.347907	0.364439	0.371868	0.350436	0.34655	0.371089
	2017	64.1	37.2	175.678	0.701	154	0.772	1.039	1.336	0.57	-0.656	0.449448	0.673591	14.75	7.23	6.35	0.39	0.12	0.565094	0.0940745	0.590573	0.600742	0.229266	0.277495	0.207478	0.677935	0.538098	0.410933	0.41205	0.383313	0.40843	0.387014	0.366593	0.395047
	2018	32.6	38.9	216.936	-0.159	77.8	0.186	0.629	-0.715	-0.162	-0.877	-0.012073	0.123269	14.55	7.62	6.74	0.68	0.27	0.396017	0.047526	0.455176	0.492047	0.13471	0.164584	0.195503	0.608674	0.433557	0.311564	0.302912	0.310947	0.308791	0.300277	0.300862	0.3101
	2018	15.4	38.6	223.283	0.007	43.9	-0.017	0.548	-1.74	-0.35	-1.268	-0.385144	-0.0703744	15.53	8.2	7.23	0.59	0.18	0.428653	0.0268173	0.408272	0.470573	0.0874556	0.135585	0.174316	0.552687	0.396771	0.256095	0.234164	0.250324	0.247928	0.246496	0.22545	0.254881
	2018	14.8	33.3	215.311	0.131	56.3	0.16	0.68	-1.316	-0.246	-1.399	0.203253	0.2196	15.92	8.79	7.71	0.49	0.31	0.453031	0.0343922	0.449168	0.505567	0.107003	0.151627	0.167218	0.640988	0.451856	0.296486	0.279127	0.314422	0.280822	0.299357	0.298925	0.306531
	2018	0.2	32.6	216.651	-0.187	1.1	0.137	0.725	-2.967	-0.37	-1.717	-1.99096	-0.31759	15.43	1.95	1.66	0.1	0.05	0.390512	0.000671961	0.443854	0.517497	0.0308884	0.1325	0.149986	0.3117	0.349809	0.194382	0.211769	0.162675	0.188605	0.171416	0.191573	0.222762
	2018	0	23.5	143.055	0	0	-0.508	0.274	-3	-0.627	-1.867	-0.585403	-0.281788	13.87	0.39	0.39	0	0.05	0.427277	0	0.294824	0.397932	0.029367	0.0928582	0.141859	0.522634	0.35661	0.226617	0.190638	0.211971	0.20505	0.216605	0.218107	0.209378
	2018	0	21.1	132.026	-0.319	0	-0.742	0.227	-3	-0.733	-1.968	-1.46376	-0.589095	12.6	0.2	0.2	0	0.05	0.364561	0	0.240758	0.385472	0.029367	0.0765078	0.136386	0.390817	0.298233	0.236036	0.187769	0.177648	0.205339	0.17765	0.208196	0.210548
	2018	0	23.1	116.505	0.157	0	-0.218	0.524	-3	-0.491	-2.11	-1.85876	-0.139409	11.43	0.1	0.1	0	0.05	0.458143	0	0.36183	0.46421	0.029367	0.113836	0.128691	0.33154	0.383657	0.228257	0.166682	0.156211	0.203234	0.16639	0.189962	0.221303
	2018	0	23.8	100.061	0	0	-0.721	0.068	-3	-0.761	-2.123	-0.666453	-0.355046	10.35	0	0	0	0.05	0.427277	0	0.24561	0.343319	0.029367	0.0721888	0.127987	0.51047	0.342694	0.225368	0.215679	0.206772	0.247605	0.219235	0.225906	0.251969
	2018	1.2	27.7	97.8267	-0.236	16.8	-0.215	0.467	-2.51	-0.473	-2.119	-0.0481957	-0.188672	9.67	0.1	0.1	0.1	0.05	0.380879	0.0102627	0.362523	0.449099	0.051957	0.116613	0.128204	0.603253	0.374299	0.242159	0.265767	0.248278	0.255551	0.262775	0.272508	0.270554
	2018	16.6	33.9	119.769	0.512	91.4	0.13	0.66	-0.261	-0.073	-2.116	-0.130636	0.28245	9.47	5.37	4.79	0.59	0.2	0.527937	0.0558338	0.442237	0.500265	0.155641	0.178313	0.128366	0.590881	0.463795	0.299481	0.304496	0.318307	0.302433	0.305748	0.302223	0.31754
	2018	61.8	33.7	136.243	0.945	192.5	1.037	1.217	2.149	0.874	-1.358	1.11441	1.02769	11.23	12.7	11.23	0.98	0.51	0.613065	0.117593	0.651802	0.647932	0.266747	0.324387	0.169439	0.777727	0.605364	0.442469	0.480655	0.457125	0.467132	0.4652	0.477521	0.479705
	2018	2.4	39	188.223	-1.666	5.8	-1.3	-0.582	-3.279	-0.995	-2.081	-1.64029	-1.52168	13.57	4.79	4.2	0.2	0.05	0.0997384	0.00354307	0.11183	0.170997	0.0165045	0.0360944	0.130263	0.364326	0.121076	0.182721	0.166534	0.14455	0.147349	0.141103	0.144131	0.151571
	2019	15.6	41.5	231.417	-0.799	37.3	-0.208	0.359	-2.025	-0.459	-2.476	-1.17132	-0.365926	12.3	1.37	1.17	0.29	0.05	0.270192	0.0227856	0.36414	0.420467	0.0743165	0.118772	0.108859	0.434704	0.340627	0.232055	0.211461	0.213518	0.231026	0.204827	0.198761	0.229991
	2019	0	37.5	225.521	-0.887	0	-0.519	0.277	-3.101	-0.623	-2.929	-1.29184	-1.38323	11.43	1.37	1.27	0.1	0.02	0.252891	0	0.292283	0.398727	0.0247107	0.0934752	0.0843132	0.416618	0.147376	0.151467	0.177138	0.183339	0.180701	0.178169	0.183734	0.185316
	2019	29.6	36.2	233.406	0.567	112.5	0.507	0.902	0.182	0.071	-2.717	0.197238	0.506663	10.55	0.49	0.39	0.1	0.02	0.53875	0.0687233	0.529344	0.564422	0.176064	0.200524	0.0958006	0.640086	0.506387	0.327054	0.319873	0.33647	0.321607	0.335199	0.338955	0.353881
	2019	0	30.2	201.236	-0.319	0	0.125	0.721	-3	-0.375	-2.825	-0.545654	-0.508081	9.86	1.07	0.98	0	0.02	0.364561	0	0.441081	0.516437	0.029367	0.131729	0.0899485	0.528599	0.313623	0.194956	0.228767	0.231929	0.228119	0.231863	0.224454	0.222746
	2019	0	23.6	138.692	0	0	-0.508	0.274	-3	-0.627	-2.897	-0.393062	-0.281788	9.67	5.96	5.27	0.49	0.13	0.427277	0	0.294824	0.397932	0.029367	0.0928582	0.0860471	0.551498	0.35661	0.226203	0.184947	0.22242	0.20505	0.220432	0.208395	0.208729
	2019	0.2	20	124.097	-0.229	1.6	-0.713	0.24	-2.951	-0.721	-2.876	-0.811499	-0.531136	10.64	4.39	3.91	0.1	0.02	0.382255	0.000977398	0.247458	0.388918	0.031626	0.0783588	0.087185	0.488703	0.309243	0.256274	0.19027	0.198519	0.206068	0.205219	0.21591	0.213936
	2019	0	22.9	113.875	0.157	0	-0.218	0.524	-3	-0.491	-2.94	-1.38826	-0.139409	10.16	0.59	0.59	0	0.02	0.458143	0	0.36183	0.46421	0.029367	0.113836	0.0837171	0.402148	0.383657	0.229067	0.170251	0.178674	0.204198	0.187224	0.195175	0.224709
	2019	0	22	94.3707	0	0	-0.721	0.068	-3	-0.761	-2.793	0.0225587	-0.355046	9.38	0.2	0.2	0	0.02	0.427277	0	0.24561	0.343319	0.029367	0.0721888	0.0916825	0.613871	0.342694	0.232623	0.248678	0.239083	0.252605	0.2439	0.260642	0.263915
	2019	15	28.5	99.6124	0.802	209.9	0.902	1.191	1.549	0.624	-2.362	0.659129	0.929621	8.79	1.07	0.98	0.2	0.05	0.584951	0.128222	0.62061	0.641039	0.239085	0.285824	0.115037	0.709402	0.586734	0.334255	0.380805	0.413732	0.412886	0.426531	0.435452	0.387928
	2019	0	34.6	124.688	-0.489	0	-0.851	-0.052	-3.033	-0.844	-2.717	-1.23239	-0.861487	8.59	3.52	3.03	0.1	0.02	0.331138	0	0.215573	0.311506	0.0278457	0.0593861	0.0958006	0.425539	0.246489	0.169867	0.181709	0.176915	0.186091	0.176716	0.177292	0.180849
	2019	0	35.1	148.241	-1.534	0	-1.645	-0.732	-3.4	-0.945	-3.164	-1.35001	-1.59356	8.2	0.98	0.88	0	0.01	0.12569	0	0.0321165	0.13123	0.0109262	0.0438069	0.0715795	0.407888	0.107422	0.1668	0.153435	0.158909	0.185162	0.18048	0.166014	0.151565
	2019	1.4	40.8	199.096	-1.915	3.4	-1.381	-0.644	-3.363	-1.02	-3.758	-2.17069	-1.77081	7.81	0.2	0.2	0.2	0	0.0507846	0.00207697	0.0931146	0.15456	0.012632	0.0322382	0.0393931	0.284728	0.0737506	0.159285	0.153711	0.106881	0.129479	0.111837	0.123867	0.139822
	2020	32.8	38	202.724	-0.153	78.3	0.19	0.631	-0.699	-0.159	-3.659	0.343264	0.175431	7.62	4.1	3.61	0.49	0.02	0.397197	0.0478314	0.4561	0.492577	0.135448	0.165047	0.0447575	0.662	0.443465	0.320525	0.308525	0.319664	0.313411	0.316781	0.30727	0.311086
	2020	4.2	36.8	214.083	-0.494	12	-0.353	0.359	-2.73	-0.549	-3.921	-0.502402	-0.555444	9.57	9.28	8.11	0.29	0.02	0.330155	0.00733048	0.330638	0.420467	0.0418146	0.10489	0.0305608	0.53509	0.304626	0.213197	0.200912	0.221636	0.198233	0.220674	0.221239	0.205976
	2020	44.4	33.3	210.019	0.888	168.8	0.774	1.088	0.997	0.387	-3.246	0.944426	0.804106	11.91	10.06	8.79	0.49	0.05	0.601859	0.103115	0.591035	0.613733	0.213637	0.249267	0.0671363	0.752217	0.562891	0.399091	0.403419	0.404468	0.40291	0.406376	0.403413	0.418417
	2020	9	31.5	203.058	0.544	50.1	0.481	0.883	-1.496	-0.187	-3.188	-0.0203335	0.31233	12.3	3.42	3.03	0.29	0	0.534228	0.0306048	0.523336	0.559385	0.0987045	0.160728	0.0702791	0.607434	0.469471	0.281237	0.265601	0.285626	0.262362	0.283691	0.28659	0.278184
	2020	0	22.4	134.665	0	0	-0.508	0.274	-3	-0.627	-3.177	-0.232595	-0.281788	11.43	0.59	0.59	0	0	0.427277	0	0.294824	0.397932	0.029367	0.0928582	0.0708751	0.57558	0.35661	0.23106	0.185266	0.230266	0.206957	0.232413	0.213566	0.210316
	2020	0	20.6	128.704	-0.319	0	-0.742	0.227	-3	-0.733	-3.136	-1.18013	-0.589095	10.55	0.29	0.29	0	0.01	0.364561	0	0.240758	0.385472	0.029367	0.0765078	0.0730967	0.433383	0.298233	0.237871	0.18752	0.187523	0.205339	0.200623	0.208106	0.210866
	2020	0.8	20	101.977	0.192	5.4	-0.158	0.548	-2.838	-0.464	-3.087	-0.180346	-0.000669956	9.67	0.39	0.39	0.1	0.02	0.465024	0.00329872	0.375693	0.470573	0.0368356	0.118001	0.0757518	0.583421	0.410013	0.273087	0.221082	0.249148	0.244802	0.251492	0.261197	0.248549
	2020	4	26.2	107.12	0.511	90.7	0.135	0.674	-0.28	-0.071	-3.009	-1.12272	0.292628	8.98	2.05	1.86	0.2	0.02	0.52774	0.0554062	0.443392	0.503977	0.154765	0.178621	0.0799783	0.441998	0.465729	0.281483	0.220134	0.264366	0.245923	0.262225	0.257229	0.275119
	2020	0.5	31.7	106.954	-0.394	7	-0.315	0.415	-2.806	-0.529	-3.128	-1.60443	-0.393699	8.4	0.68	0.68	0	0.01	0.349816	0.00427611	0.339418	0.435313	0.0383108	0.107975	0.0735302	0.369707	0.335351	0.207295	0.229216	0.174539	0.200012	0.18208	0.223872	0.233291
	2020	21.8	30.7	108.465	0.69	120	0.367	0.829	0.363	0.169	-2.752	0.65333	0.536522	8.4	5.76	5.08	0.49	0.04	0.562932	0.0733048	0.496996	0.545069	0.184408	0.215641	0.0939041	0.708532	0.51206	0.346613	0.382187	0.367637	0.350228	0.381875	0.380376	0.399866
	2020	39.9	38	155.969	0.521	124.3	0.554	0.818	0.564	0.229	-2.532	-0.148537	0.423034	8.59	3.13	2.73	0.2	0.01	0.529706	0.0759316	0.540203	0.542153	0.193675	0.224896	0.105825	0.588195	0.490501	0.340981	0.334472	0.341067	0.341029	0.334856	0.337706	0.330658
	2020	84.8	32.9	144.105	1.03	203.8	1.144	1.333	2.566	1.095	-1.462	1.38909	1.20515	9.08	8.79	7.81	1.07	0.1	0.629776	0.124496	0.676525	0.678685	0.285971	0.358476	0.163804	0.818949	0.639075	0.507902	0.52977	0.488118	0.552289	0.506686	0.496604	0.532971
Yambah	2005	28	37.4177	214.482	-0.147025	60.1	-0.208	0.346	-1.344	-0.382	-1.8	-0.292198	-0.179676	24.41	8.3	7.32	0.78	0.03	0.398371	0.0367135	0.36414	0.41702	0.105712	0.130649	0.145489	0.566635	0.376008	0.310979	0.299271	0.287765	0.288203	0.286439	0.302313	0.312456
	2005	5.6	37.0145	228.362	-0.590845	12.7	-0.624	0.117	-2.694	-0.697	-2.214	-1.13662	-0.599695	24.02	4.3	3.81	0.39	0	0.311116	0.00775809	0.268022	0.35631	0.0434743	0.0820608	0.123056	0.439911	0.296219	0.221004	0.204979	0.193588	0.205032	0.190328	0.203627	0.228074
	2005	0	35.436	230.662	0.0695079	0	-0.509	0.383	-3	-0.627	-2.554	-1.09203	0.0695079	23.54	0.59	0.59	0.2	0	0.440942	0	0.294593	0.426829	0.029367	0.0928582	0.104633	0.446603	0.423344	0.164715	0.191487	0.197287	0.185031	0.190182	0.193745	0.211769
	2005	0	33.3502	217.404	0.139409	0	-0.21	0.535	-3	-0.486	-2.772	-1.65418	0.139409	23.05	0	0	0	0	0.454685	0	0.363678	0.467126	0.029367	0.114607	0.0928204	0.362241	0.436622	0.17734	0.20563	0.16897	0.191729	0.177789	0.201849	0.215494
	2005	0	26.2178	156.003	-0.0695079	0	-0.431	0.37	-3	-0.585	-2.862	-1.24091	-0.0695079	22.66	0	0	0	0	0.413611	0	0.312616	0.423383	0.029367	0.0993367	0.0879436	0.42426	0.396936	0.214726	0.197485	0.183879	0.201752	0.18408	0.192075	0.205698
	2005	58.2	21.1771	125.58	1.9847	576.2	2.107	2.073	6.589	2.954	1.019	1.86142	1.89713	22.46	12.5	11.04	1.76	0.09	0.817472	0.351985	0.89903	0.874867	0.47144	0.645226	0.298239	0.889831	0.770526	0.576776	0.564493	0.625038	0.571686	0.630535	0.586282	0.587566
	2005	39.6	19.695	96.4723	1.21972	327.5	1.186	1.38	2.642	0.882	1.691	1.48515	1.18806	24.8	28.42	24.8	0.98	0.36	0.667075	0.200061	0.686229	0.691145	0.289475	0.325621	0.334652	0.833365	0.635828	0.523364	0.564946	0.481764	0.480718	0.492579	0.485441	0.587234
	2005	0	22.6929	95.3353	0.355046	0	-0.255	0.466	-3	-0.494	1.815	0.243153	0.355046	26.37	9.96	8.69	0	0	0.497079	0	0.353281	0.448834	0.029367	0.113373	0.341371	0.646976	0.477586	0.229898	0.244835	0.262854	0.252923	0.267519	0.253491	0.262809
	2005	7	30.4828	103.259	0.765275	94.7	0.688	1.004	-0.159	-0.018	1.881	0.225941	0.755898	25.98	4.3	3.81	0.49	0.01	0.577731	0.0578497	0.571165	0.591463	0.160343	0.186796	0.344947	0.644393	0.553733	0.276392	0.292215	0.347384	0.316004	0.323265	0.310281	0.304625
	2005	91	33.0398	113.942	1.91829	453	1.97	1.982	5.732	2.581	3.192	1.67223	1.82497	25.98	17.29	15.33	2.34	0.11	0.804416	0.276726	0.867375	0.850742	0.43193	0.587691	0.415985	0.86144	0.756817	0.520635	0.645777	0.603936	0.605018	0.6343	0.64788	0.645906
	2005	69	34.9089	145.023	1.28751	226.8	1.285	1.337	3.161	1.331	3.773	1.15506	1.24937	27.54	17.77	15.63	1.66	0.02	0.680404	0.138546	0.709104	0.679745	0.313402	0.394879	0.447467	0.783827	0.647474	0.447387	0.479278	0.487028	0.45702	0.478505	0.481092	0.467961
	2005	38.4	36.4467	169.046	0.0571825	80.5	0.062	0.387	-0.693	-0.204	3.232	0.00891126	0.0376186	27.73	11.82	10.45	1.86	0.02	0.438519	0.0491753	0.426525	0.42789	0.135724	0.158106	0.418152	0.611823	0.417286	0.351536	0.334026	0.299412	0.3421	0.316549	0.309756	0.335888
	2006	60	39.7969	210.028	0.554859	128.8	0.469	0.86	0.594	0.275	2.943	0.486319	0.486447	27.25	6.93	6.25	1.46	0.03	0.536363	0.0786805	0.520564	0.553287	0.195058	0.231991	0.402493	0.683468	0.502547	0.37382	0.382911	0.383313	0.388471	0.394199	0.359014	0.359397
	2006	21	37.7701	210.507	-0.109469	47.6	-0.232	0.392	-1.617	-0.418	2.193	-0.155775	-0.120735	26.95	13.77	12.11	1.27	0.01	0.405755	0.0290776	0.358595	0.429215	0.0931262	0.125096	0.361853	0.587108	0.387205	0.284242	0.266464	0.265311	0.268917	0.29041	0.267844	0.276884
	2006	44.4	34.1376	204.965	0.784318	168.6	0.662	1.078	0.911	0.43	2.226	0.944744	0.76663	26.76	15.04	13.28	1.46	0.07	0.581475	0.102993	0.565157	0.611082	0.209672	0.2559	0.363641	0.752265	0.555772	0.390937	0.398351	0.416825	0.373867	0.396532	0.391846	0.402696
	2006	60	29.0026	188.127	1.57776	464.8	1.574	1.696	4.659	1.774	3.097	1.54517	1.5252	26.76	10.35	9.08	1.17	0.22	0.737467	0.283934	0.775878	0.77492	0.382463	0.463211	0.410837	0.842372	0.699872	0.488339	0.485554	0.532741	0.475872	0.518922	0.483613	0.497749
	2006	0	22.2119	134.735	-0.0695079	0	-0.431	0.37	-3	-0.585	2.504	-0.1409	-0.0695079	27.15	15.23	13.28	0.39	0.03	0.413611	0	0.312616	0.423383	0.029367	0.0993367	0.378705	0.589341	0.396936	0.231799	0.186068	0.236155	0.206957	0.232413	0.213888	0.210392
	2006	0	18.4817	118.927	0.0695079	0	-0.495	0.396	-3	-0.62	2.059	-0.213171	0.0695079	26.95	4	3.42	0.1	0	0.440942	0	0.297828	0.430276	0.029367	0.093938	0.354592	0.578495	0.423344	0.245156	0.197982	0.233329	0.210447	0.226592	0.230793	0.21058
	2006	29.8	19.4458	96.0785	1.07156	246.5	1	1.236	1.701	0.568	2.166	1.33331	1.05697	26.37	7.81	6.84	0.78	0.06	0.637947	0.15058	0.643253	0.652969	0.246093	0.277186	0.36039	0.810577	0.610926	0.482209	0.509901	0.456659	0.443998	0.439699	0.464261	0.525472
	2006	0	24.7754	104.404	0.355046	0	-0.255	0.466	-3	-0.494	2.014	-0.750211	0.355046	25.88	4.3	3.71	0.1	0	0.497079	0	0.353281	0.448834	0.029367	0.113373	0.352154	0.497901	0.477586	0.221199	0.19269	0.213083	0.204404	0.205528	0.199459	0.241941
	2006	0	28.6149	99.0902	0.430292	0	0.212	0.749	-3	-0.342	1.516	0.1706	0.430292	24.9	1.37	1.17	0	0	0.511873	0	0.461183	0.52386	0.029367	0.136819	0.325169	0.636088	0.49188	0.20316	0.250561	0.265213	0.251542	0.259917	0.245972	0.254037
	2006	25	33.8415	120.236	0.486276	124.4	0.43	0.812	0.397	0.179	1.257	0.293678	0.439563	23.63	3.03	2.73	0.68	0.01	0.522879	0.0759927	0.511553	0.540562	0.185976	0.217183	0.311135	0.654558	0.493641	0.332252	0.353489	0.343148	0.340434	0.355765	0.347098	0.367266
	2006	31	37.2965	157.855	0.287864	101.9	0.257	0.367	0.047	0.02	0.955	-0.551045	0.180845	23.05	10.16	8.89	0.59	0.03	0.483871	0.062248	0.47158	0.422587	0.16984	0.192658	0.294771	0.52779	0.444494	0.321524	0.292014	0.287765	0.306703	0.295651	0.295947	0.303636
	2006	85	35.3258	162.555	0.980671	178.2	0.959	1.142	1.956	0.818	1.493	1.00248	0.962745	22.75	8.59	7.62	1.37	0.16	0.620078	0.108858	0.63378	0.628049	0.257849	0.315749	0.323923	0.76093	0.593027	0.479921	0.484655	0.465785	0.485123	0.446367	0.464279	0.473412
	2007	153	34.6737	180.062	1.79078	328.4	1.804	1.844	4.71	2.185	2.992	1.76171	1.86413	24.9	35.74	31.35	2.93	0.67	0.779346	0.200611	0.82902	0.814157	0.384814	0.526608	0.405148	0.874868	0.764257	0.627287	0.604111	0.637018	0.596318	0.579764	0.562392	0.576429
	2007	4	38.074	226.749	-0.658539	9.1	-0.67	0.085	-2.806	-0.726	1.996	-1.14186	-0.661358	29.59	17.87	15.53	0.2	0.01	0.297807	0.00555895	0.257394	0.347826	0.0383108	0.0775875	0.351179	0.439125	0.284506	0.202362	0.190107	0.188458	0.19202	0.18788	0.183783	0.205603
	2007	104	33.9681	203.724	1.46324	395	1.591	1.703	3.914	1.85	3.196	1.57179	1.40165	29.3	16.41	14.55	2.44	0.4	0.714952	0.241295	0.779806	0.776776	0.348117	0.474934	0.416202	0.846366	0.676403	0.538083	0.518001	0.547857	0.534265	0.549184	0.54751	0.514193
	2007	0	31.0573	204.719	0.139409	0	-0.21	0.535	-3	-0.486	-0.39	-0.803094	0.139409	31.84	22.56	19.53	0.1	0.02	0.454685	0	0.363678	0.467126	0.029367	0.114607	0.221891	0.489964	0.436622	0.190335	0.221539	0.212958	0.227406	0.218199	0.217349	0.220145
	2007	8	26.297	147.68	0.257913	47.1	-0.027	0.6	-1.588	-0.309	-0.654	-0.189814	0.238534	31.45	5.18	4.59	0.78	0	0.477983	0.0287721	0.405961	0.484358	0.0944631	0.14191	0.207586	0.582	0.455453	0.310934	0.248559	0.271469	0.272479	0.284537	0.257744	0.271116
	2007	10	17.1782	110.751	0.464149	99	0.289	0.836	-0.03	-0.006	-0.541	0.813863	0.50142	30.66	4.2	3.71	0.59	0.01	0.518529	0.0604765	0.478974	0.546925	0.16629	0.188647	0.213709	0.732623	0.505391	0.387303	0.320725	0.339394	0.335354	0.329866	0.325207	0.317934
	2007	0	21.5229	109.026	0.508081	0	0.027	0.613	-3	-0.388	-0.755	-0.540399	0.508081	29.79	2.83	2.44	0	0	0.527166	0	0.418438	0.487805	0.029367	0.129724	0.202113	0.529387	0.506657	0.23445	0.18443	0.230114	0.205286	0.211712	0.221863	0.230688
	2007	2.4	24.1926	101.782	0.498597	52.4	0.12	0.677	-1.429	-0.235	-0.823	-0.182966	0.492381	28.81	1.37	1.27	0.2	0	0.525302	0.0320098	0.439926	0.504772	0.101793	0.153324	0.198429	0.583028	0.503674	0.276796	0.230463	0.280756	0.263129	0.270026	0.263322	0.273419
	2007	0	30.2853	105.326	0.430292	0	0.212	0.749	-3	-0.342	-1.07	-0.747623	0.430292	27.54	0.49	0.39	0.1	0	0.511873	0	0.461183	0.52386	0.029367	0.136819	0.185045	0.498289	0.49188	0.194503	0.221741	0.224418	0.207919	0.198414	0.219766	0.23451
	2007	12.6	33.9445	124.035	0.114767	62.7	-0.036	0.462	-1.118	-0.273	-1.281	-0.373716	0.0902999	26.56	0.59	0.49	0.49	0	0.44984	0.0383018	0.403882	0.447773	0.116131	0.147463	0.173611	0.554402	0.427294	0.28147	0.263472	0.286588	0.257879	0.277635	0.269606	0.28005
	2007	35.2	32.2432	134.536	0.424861	115.7	0.395	0.499	0.391	0.165	-1.011	0.703571	0.484351	26.17	11.72	10.35	1.27	0.01	0.510805	0.0706781	0.503466	0.457582	0.185699	0.215024	0.188242	0.716072	0.502149	0.38094	0.370309	0.377286	0.394369	0.373476	0.362878	0.398383
	2007	7.2	35.5454	163.093	-1.12804	15.1	-1.027	-0.556	-3.018	-0.888	-1.663	-0.561719	-1.08136	25.88	4	3.61	0.78	0	0.205501	0.00922419	0.174908	0.17789	0.0285372	0.0525991	0.152912	0.526188	0.204721	0.241569	0.190395	0.203094	0.217426	0.200398	0.201321	0.197945
	2008	10	39.9773	225.148	-0.759562	21.5	-0.706	-0.044	-2.646	-0.751	-2.228	-1.17978	-0.768335	25.29	1.86	1.66	0.59	0	0.277945	0.0131338	0.249076	0.313627	0.0456872	0.0737313	0.122297	0.433434	0.264184	0.221437	0.200361	0.193431	0.212328	0.19254	0.189362	0.215754
	2008	20.5	35.322	200.8	-0.12206	46.5	-0.243	0.384	-1.652	-0.427	-2.379	0.0403516	-0.109142	24.8	6.35	5.57	0.78	0	0.403279	0.0284056	0.356054	0.427094	0.0915126	0.123708	0.114115	0.616541	0.389407	0.303247	0.284866	0.299967	0.279297	0.284461	0.304059	0.296184
	2008	0	33.6552	216.245	0.0695079	0	-0.509	0.383	-3	-0.627	-2.647	-0.443742	0.0695079	24.32	1.86	1.66	0.29	0	0.440942	0	0.294593	0.426829	0.029367	0.0928582	0.0995936	0.543893	0.423344	0.175542	0.203542	0.220852	0.196754	0.213994	0.209924	0.21132
	2008	0	29.2655	196.832	0.139409	0	-0.21	0.535	-3	-0.486	-2.691	-0.410396	0.139409	23.83	0.29	0.29	0	0	0.454685	0	0.363678	0.467126	0.029367	0.114607	0.0972094	0.548897	0.436622	0.199847	0.235145	0.230787	0.231196	0.236896	0.237019	0.224454
	2008	0	24.8192	149.106	-0.0695079	0	-0.431	0.37	-3	-0.585	-2.758	-0.804909	-0.0695079	23.34	0	0	0	0	0.413611	0	0.312616	0.423383	0.029367	0.0993367	0.093579	0.489692	0.396936	0.221008	0.194468	0.204732	0.202235	0.200903	0.207775	0.207827
	2008	36.8	20.4467	122.136	1.41238	364.4	1.476	1.623	3.658	1.64	-1.941	1.48565	1.37944	23.14	11.52	10.16	0.98	0.08	0.704954	0.222602	0.753235	0.755567	0.336315	0.442542	0.137849	0.833439	0.672183	0.502658	0.481502	0.538103	0.477676	0.504273	0.472239	0.503136
	2008	0	21.6173	107.736	0.508081	0	0.027	0.613	-3	-0.388	-1.804	-0.402563	0.508081	23.24	5.08	4.39	0	0	0.527166	0	0.418438	0.487805	0.029367	0.129724	0.145272	0.550073	0.506657	0.234092	0.187335	0.231057	0.205286	0.221331	0.222864	0.233025
	2008	1.2	20.1603	85.238	0.422621	26.2	-0.052	0.577	-2.215	-0.365	-1.729	1.03727	0.435157	22.75	1.56	1.37	0.1	0	0.510364	0.0160049	0.400185	0.478261	0.0655571	0.133272	0.149336	0.76615	0.492804	0.280089	0.32403	0.318922	0.316105	0.314499	0.319219	0.298442
	2008	10	29.6935	101.069	0.864519	135.3	0.818	1.091	0.414	0.121	-1.622	0.592053	0.851879	22.36	3.61	3.22	0.78	0	0.597242	0.0826512	0.601201	0.614528	0.186759	0.208237	0.155134	0.699336	0.571966	0.299698	0.328289	0.362662	0.349334	0.35962	0.359164	0.338952
	2008	0	33.5853	120.106	-0.210046	0	-0.684	-0.019	-3	-0.731	-2.059	-0.642685	-0.210046	21.88	3.42	2.93	0.2	0	0.385981	0	0.254159	0.320255	0.029367	0.0768163	0.131455	0.514037	0.370239	0.175955	0.189834	0.198064	0.191728	0.196277	0.189794	0.192416
	2008	59.6	32.564	126.983	1.07877	195.9	1.069	1.134	2.39	1.006	-1.313	1.48327	1.22976	21.78	14.45	12.89	2.15	0.14	0.639365	0.11967	0.659196	0.625928	0.277857	0.344748	0.171878	0.833082	0.64375	0.448782	0.501715	0.494306	0.484527	0.497936	0.489719	0.508517
	2008	39.2	34.9153	159.937	0.0777274	82.2	0.082	0.403	-0.633	-0.186	-1.343	0.284203	0.110218	22.75	13.18	11.62	1.66	0.02	0.442558	0.0502138	0.431146	0.432131	0.138491	0.160882	0.170252	0.653137	0.431077	0.368362	0.349767	0.316479	0.347063	0.333956	0.325474	0.359562
	2009	21.8	36.1688	194.195	-0.329039	46.8	-0.367	0.224	-1.792	-0.509	-1.681	0.0875678	-0.283384	22.75	8.3	7.42	1.27	0.01	0.362587	0.0285889	0.327403	0.384677	0.0850583	0.11106	0.151937	0.623627	0.356307	0.300861	0.277491	0.264711	0.27193	0.273916	0.285835	0.285999
	2009	5	36.5813	214.55	-0.615593	11.3	-0.641	0.106	-2.736	-0.708	-2.152	-0.7153	-0.61022	22.46	5.47	4.79	0.49	0.01	0.30625	0.00690287	0.264094	0.353393	0.041538	0.080364	0.126416	0.50314	0.29422	0.220328	0.20611	0.221636	0.210928	0.220209	0.226077	0.213619
	2009	0	35.4928	223.44	0.0695079	0	-0.509	0.383	-3	-0.627	-2.527	-0.737207	0.0695079	21.88	1.07	0.98	0.2	0	0.440942	0	0.294593	0.426829	0.029367	0.0928582	0.106096	0.499852	0.423344	0.16436	0.19123	0.211345	0.18876	0.215748	0.20578	0.202496
	2009	0	29.317	190.249	0.139409	0	-0.21	0.535	-3	-0.486	-2.616	-0.135502	0.139409	21.29	0.2	0.2	0.1	0	0.454685	0	0.363678	0.467126	0.029367	0.114607	0.101273	0.590151	0.436622	0.199581	0.229376	0.245711	0.232211	0.248366	0.247411	0.217015
	2009	59	21.9664	129.149	1.36065	347.2	1.371	1.547	3.285	1.445	-1.479	1.48887	1.34205	20.8	0.98	0.88	0.68	0.05	0.694782	0.212095	0.728974	0.735419	0.319119	0.412463	0.162883	0.833922	0.66508	0.569033	0.557964	0.532741	0.534567	0.552372	0.579227	0.580388
	2009	0	21.0068	124.544	0.0695079	0	-0.495	0.396	-3	-0.62	-1.187	-0.583459	0.0695079	21.09	14.84	12.99	0.49	0.05	0.440942	0	0.297828	0.430276	0.029367	0.093938	0.178705	0.522925	0.423344	0.236382	0.182149	0.217629	0.205339	0.210014	0.214003	0.213267
	2009	0	20.9304	102.814	0.508081	0	0.027	0.613	-3	-0.388	-1.288	0.00902934	0.508081	21.09	3.32	2.83	0.1	0	0.527166	0	0.418438	0.487805	0.029367	0.129724	0.173232	0.611841	0.506657	0.236663	0.206611	0.251774	0.241212	0.248509	0.241728	0.240809
	2009	0	28.3523	113.847	0.355046	0	-0.255	0.466	-3	-0.494	-1.506	-2.21635	0.355046	20.7	1.07	0.98	0.2	0	0.497079	0	0.353281	0.448834	0.029367	0.113373	0.16142	0.277875	0.477586	0.204477	0.167269	0.152092	0.208555	0.171297	0.158962	0.217355
	2009	0	30.1445	100.959	0.430292	0	0.212	0.749	-3	-0.342	-1.666	-0.0474658	0.430292	20.21	0.98	0.98	0.39	0	0.511873	0	0.461183	0.52386	0.029367	0.136819	0.15275	0.603363	0.49188	0.195251	0.247756	0.248373	0.244826	0.241257	0.239988	0.24753
	2009	0	31.1636	115.697	-0.210046	0	-0.684	-0.019	-3	-0.731	-1.91	-0.330431	-0.210046	19.82	0.39	0.39	0.1	0	0.385981	0	0.254159	0.320255	0.029367	0.0768163	0.139529	0.560898	0.370239	0.189753	0.18434	0.21961	0.206312	0.209692	0.189664	0.207003
	2009	0	35.7954	149.108	-1.22078	0	-1.31	-1.227	-3.365	-1.05	-2.481	-1.26591	-1.22078	19.43	0.1	0.1	0.2	0	0.18727	0	0.109519	0	0.0125398	0.0276107	0.108588	0.42051	0.178237	0.162462	0.151863	0.15053	0.165641	0.158634	0.156158	0.147671
	2009	46.6	35.7516	168.757	0.256739	97.7	0.255	0.55	-0.082	-0.024	-0.038	0.195988	0.228528	19.14	2.64	2.34	0.68	0	0.477752	0.0596823	0.471118	0.471103	0.163893	0.185871	0.240965	0.639898	0.453552	0.381286	0.382134	0.327028	0.359231	0.336119	0.33353	0.370802
	2010	143.2	35.4293	191.949	1.68687	307.4	1.689	1.76	4.276	1.984	1.5	1.61279	1.66538	24.02	45.12	39.45	2.54	2.34	0.758918	0.187783	0.802449	0.791888	0.364806	0.495604	0.324302	0.85252	0.726502	0.597952	0.575578	0.547783	0.556104	0.543672	0.538492	0.544075
	2010	149.8	34.4354	191.297	1.61028	339.5	1.635	1.729	4.093	1.912	3.049	1.62798	1.62103	30.57	26.86	23.63	2.73	0.26	0.74386	0.207392	0.789972	0.783669	0.356369	0.484498	0.408236	0.854799	0.718077	0.624626	0.593135	0.584479	0.591903	0.588196	0.578247	0.564366
	2010	0	30.4379	185.299	0.0695079	0	-0.509	0.383	-3	-0.627	2.278	0.411656	0.0695079	36.33	37.3	32.42	0.78	0.28	0.440942	0	0.294593	0.426829	0.029367	0.0928582	0.366459	0.672264	0.423344	0.193687	0.21666	0.259413	0.229435	0.255711	0.251158	0.203756
	2010	45	28.3578	175.8	1.31208	348.6	1.309	1.489	3.175	1.209	2.736	1.45156	1.32768	37.89	13.96	12.21	1.17	0.04	0.685234	0.212951	0.714649	0.720042	0.314047	0.37606	0.391276	0.828323	0.66235	0.449706	0.450304	0.482173	0.459981	0.465135	0.446443	0.458817
	2010	16.2	23.0508	133.982	0.501608	95.3	0.291	0.8	-0.14	-0.027	2.394	0.569007	0.496454	37.5	7.71	6.84	1.07	0.01	0.525893	0.0582162	0.479436	0.537381	0.161219	0.185408	0.372745	0.695877	0.504448	0.381896	0.326543	0.353251	0.343825	0.348187	0.353734	0.351662
	2010	0	19.2641	119.824	0.0695079	0	-0.495	0.396	-3	-0.62	1.847	-0.267586	0.0695079	36.91	7.42	6.45	0.2	0	0.440942	0	0.297828	0.430276	0.029367	0.093938	0.343105	0.570329	0.423344	0.242557	0.192886	0.229628	0.209988	0.229782	0.224688	0.212644
	2010	131.4	18.0667	85.3267	2.26432	1086.7	2.26	2.274	11.458	3.825	3.963	2.22475	2.25258	38.67	35.16	30.96	3.13	0.36	0.872446	0.663836	0.934381	0.928155	0.695911	0.779577	0.457762	0.944358	0.838049	0.878833	0.872354	0.783367	0.824439	0.832285	0.814365	0.919653
	2010	37.6	20.1531	84.0832	2.14326	820.4	2.266	2.237	8.768	3.559	4.954	2.16376	2.23984	42.29	27.54	24.02	1.17	0.05	0.848646	0.501161	0.935767	0.918346	0.571896	0.738547	0.51146	0.935204	0.835627	0.509423	0.656904	0.78926	0.752752	0.758208	0.704354	0.621814
	2010	0	22.9848	77.694	0.430292	0	0.212	0.749	-3	-0.342	5.054	1.38401	0.430292	43.65	25.98	22.75	2.25	0.35	0.511873	0	0.461183	0.52386	0.029367	0.136819	0.516879	0.818186	0.49188	0.228725	0.399971	0.318922	0.300651	0.339417	0.335753	0.319446
	2010	94.6	26.6779	96.0648	1.97911	470.9	2.032	2.029	6.023	2.712	6.741	1.97416	2.14822	44.34	18.75	16.6	2.25	0.67	0.816373	0.28766	0.881701	0.863203	0.445346	0.607898	0.60829	0.906751	0.818223	0.611702	0.74421	0.66031	0.626451	0.65377	0.66102	0.774685
	2010	2.5	30.4865	129.881	-1.09856	8.2	-1.111	-1.005	-3.088	-0.963	6.734	-0.109988	-1.07898	44.14	17.09	15.04	1.86	0.63	0.211299	0.00500916	0.155499	0.0588547	0.02531	0.0410304	0.607911	0.59398	0.205173	0.241464	0.174165	0.219203	0.221909	0.221025	0.176387	0.208845
	2010	54	34.2522	165.133	0.419096	113.2	0.412	0.682	0.33	0.138	6.713	0.43996	0.405879	43.46	14.94	13.18	1.56	0.48	0.509672	0.0691509	0.507394	0.506098	0.182887	0.210859	0.606773	0.676511	0.487242	0.416289	0.413359	0.356464	0.389952	0.370876	0.366712	0.41277
	2011	49.4	37.3488	204.798	0.352986	106	0.266	0.707	0.125	0.058	6.186	0.401292	0.322846	43.16	22.56	19.82	2.15	0.84	0.496674	0.0647526	0.47366	0.512725	0.173436	0.198519	0.578217	0.670708	0.471469	0.372884	0.381978	0.347322	0.363867	0.359557	0.359479	0.36916
	2011	109.6	33.818	185.009	1.22583	248.4	1.19	1.408	2.536	1.185	6.644	1.39432	1.28176	44.34	30.47	26.86	3.22	1.02	0.668277	0.151741	0.687153	0.698568	0.284588	0.372358	0.603034	0.819733	0.653628	0.552005	0.528215	0.503858	0.53833	0.518897	0.519207	0.522006
	2011	127.6	29.2162	171.752	1.68393	484.6	1.878	1.903	5.103	2.413	7.982	1.87292	1.79613	49.32	51.07	44.82	3.81	4.3	0.75834	0.296029	0.846118	0.829799	0.402932	0.561777	0.675535	0.891558	0.75134	0.655	0.615689	0.614706	0.602353	0.650679	0.609974	0.603604
	2011	0	27.2804	185.16	0.139409	0	-0.21	0.535	-3	-0.486	7.341	0.050153	0.139409	56.35	25.2	21.78	0	0.05	0.454685	0	0.363678	0.467126	0.029367	0.114607	0.640802	0.618012	0.436622	0.209724	0.236642	0.259413	0.23351	0.259006	0.260303	0.224147
	2011	0	21.3241	129.447	-0.0695079	0	-0.431	0.37	-3	-0.585	-0.291	0.047641	-0.0695079	54.69	5.37	4.69	0.2	0.09	0.413611	0	0.312616	0.423383	0.029367	0.0993367	0.227255	0.617635	0.396936	0.2352	0.184403	0.245376	0.205339	0.212473	0.211465	0.211383
	2011	5.6	19.6939	123.857	0.276477	55.4	-0.008	0.659	-1.337	-0.276	-0.401	0.0274702	0.273239	52.34	4.69	4.1	0.49	0.52	0.481632	0.0338424	0.410351	0.5	0.106035	0.147	0.221295	0.614608	0.462045	0.334181	0.250111	0.287673	0.283483	0.270125	0.269324	0.268602
	2011	0	20.7251	104.41	0.508081	0	0.027	0.613	-3	-0.388	-0.672	-0.108445	0.508081	50.1	3.22	2.83	0.39	0.37	0.527166	0	0.418438	0.487805	0.029367	0.129724	0.206611	0.594211	0.506657	0.237416	0.201374	0.248095	0.2088	0.237655	0.240415	0.237076
	2011	0	25.5345	108.3	0.355046	0	-0.255	0.466	-3	-0.494	-0.86	-1.29005	0.355046	47.66	1.76	1.56	0	0.05	0.497079	0	0.353281	0.448834	0.029367	0.113373	0.196424	0.416886	0.477586	0.217838	0.176925	0.178674	0.199841	0.179557	0.177108	0.233125
	2011	0	28.1133	100.499	0.430292	0	0.212	0.749	-3	-0.342	-1.039	0.00973058	0.430292	45.12	1.17	1.07	0.2	0.1	0.511873	0	0.461183	0.52386	0.029367	0.136819	0.186724	0.611946	0.49188	0.205664	0.237218	0.248373	0.248811	0.245763	0.233626	0.250179
	2011	10.8	31.745	114.465	0.0592329	53.8	-0.114	0.403	-1.387	-0.338	-1.222	0.14249	0.065646	42.48	2.83	2.64	0.98	0.52	0.438922	0.032865	0.38586	0.432131	0.10373	0.137436	0.176808	0.631869	0.42261	0.289174	0.274995	0.287686	0.261802	0.28962	0.290801	0.299572
	2011	5	32.9215	135.612	-0.93375	16.4	-0.936	-0.817	-2.812	-0.877	-1.646	-0.319282	-0.911852	40.04	7.81	6.84	1.07	0.55	0.2437	0.0100183	0.195933	0.108696	0.0380342	0.0542959	0.153834	0.562571	0.236921	0.24633	0.187033	0.219203	0.230598	0.223509	0.209772	0.210803
	2011	5.2	36.3491	177.06	-1.25647	10.9	-1.141	-0.659	-3.167	-0.932	-2.236	-1.12611	-1.24064	37.5	5.57	4.88	1.07	0.38	0.180253	0.00665852	0.148567	0.150583	0.021668	0.0458121	0.121864	0.441488	0.174464	0.223357	0.187674	0.170034	0.210868	0.179156	0.197585	0.183708
	2012	25	37.6846	211.062	-0.232201	53.7	-0.284	0.288	-1.561	-0.443	-2.446	-0.272527	-0.247345	35.16	8.4	7.42	1.07	0.3	0.381626	0.0328039	0.34658	0.401644	0.0957079	0.12124	0.110485	0.569587	0.363153	0.298785	0.283918	0.265311	0.275146	0.290391	0.285896	0.29453
	2012	173.2	35.6685	217.651	1.80747	392.5	1.864	1.895	4.999	2.336	2.117	1.6248	1.64186	33.5	5.66	5.18	1.76	0.79	0.782627	0.239768	0.842884	0.827678	0.398137	0.5499	0.357735	0.854322	0.722034	0.649858	0.614766	0.595271	0.575919	0.589177	0.594057	0.56863
	2012	162.4	30.0319	191.684	1.97777	616.8	2.25	2.166	6.857	3.242	4.894	1.95765	1.95422	45.51	65.82	57.32	1.76	8.85	0.81611	0.376787	0.93207	0.899523	0.483795	0.68965	0.508209	0.904273	0.78137	0.717189	0.656277	0.637018	0.638056	0.687287	0.698234	0.617358
	2012	28.7	28.1526	182.098	0.977725	222.3	0.952	1.223	1.562	0.595	5.662	1.07837	0.972915	50.49	18.46	16.11	0.98	0.3	0.619499	0.135797	0.632163	0.649523	0.239685	0.281351	0.549824	0.772318	0.594958	0.395059	0.40555	0.423732	0.405012	0.41956	0.396991	0.400306
	2012	0	23.5684	144.914	-0.0695079	0	-0.431	0.37	-3	-0.585	5.025	-0.583279	-0.0695079	48.83	5.08	4.39	0.1	0.03	0.413611	0	0.312616	0.423383	0.029367	0.0993367	0.515308	0.522952	0.396936	0.226334	0.192783	0.216125	0.20505	0.214732	0.220682	0.209666
	2012	0	20.0943	126.588	0.0695079	0	-0.495	0.396	-3	-0.62	4.374	-0.737696	0.0695079	46.78	2.25	1.95	0.1	0.04	0.440942	0	0.297828	0.430276	0.029367	0.093938	0.480033	0.499779	0.423344	0.239682	0.18838	0.204085	0.205452	0.201984	0.208618	0.210802
	2012	0	19.3551	101.805	0.508081	0	0.027	0.613	-3	-0.388	3.755	0.0770587	0.508081	44.73	1.46	1.27	0	0.04	0.527166	0	0.418438	0.487805	0.029367	0.129724	0.446491	0.62205	0.506657	0.242248	0.214278	0.25783	0.248469	0.252442	0.259468	0.2374
	2012	0	25.0485	107.041	0.355046	0	-0.255	0.466	-3	-0.494	3.3	-1.10774	0.355046	42.58	0.88	0.78	0	0.04	0.497079	0	0.353281	0.448834	0.029367	0.113373	0.421837	0.444245	0.477586	0.220002	0.181925	0.178674	0.199841	0.180777	0.185447	0.236089
	2012	5.5	29.6572	105.631	0.710913	74.4	0.613	0.956	-0.768	-0.087	3.091	-0.178207	0.701899	40.33	0.39	0.39	0.29	0.14	0.567043	0.045449	0.553835	0.578738	0.132267	0.176153	0.410512	0.583742	0.543475	0.271777	0.260659	0.281382	0.255492	0.278829	0.287323	0.285987
	2012	3	33.5078	125.987	-0.161845	14.9	-0.504	0.113	-2.552	-0.622	2.509	-0.961093	-0.161813	38.48	1.66	1.46	0.29	0.1	0.395458	0.00910202	0.295749	0.355249	0.0500207	0.0936295	0.378976	0.466253	0.379401	0.226713	0.189093	0.199828	0.220216	0.209033	0.205445	0.206004
	2012	50	36.8617	152.374	0.844506	164.3	0.826	0.907	1.604	0.675	2.556	0.385253	0.75191	37.4	11.91	10.55	1.46	0.54	0.593308	0.100367	0.60305	0.565748	0.241621	0.293691	0.381523	0.668301	0.552975	0.379331	0.400933	0.404416	0.369354	0.3981	0.380877	0.379303
	2012	56	37.625	178.702	0.460597	117.4	0.452	0.716	0.435	0.182	2.375	0.115775	0.360112	37.01	15.14	13.38	1.86	0.37	0.517831	0.0717166	0.516636	0.515111	0.187728	0.217646	0.371715	0.62786	0.478548	0.386824	0.390728	0.343945	0.373246	0.351397	0.339955	0.370101
	2013	6.8	40.0414	229.786	-0.90334	14.6	-0.809	-0.126	-2.877	-0.817	1.357	-1.48064	-0.907015	36.33	5.57	4.98	0.98	0.05	0.249678	0.00891875	0.225277	0.291888	0.0350376	0.0635508	0.316554	0.388284	0.23784	0.204691	0.187037	0.16444	0.185004	0.177639	0.16356	0.203767
	2013	110.2	36.4869	215.895	1.23211	249.8	1.197	1.413	2.559	1.196	2.27	1.15883	1.11685	35.25	1.86	1.66	0.59	0	0.669511	0.152596	0.688771	0.699894	0.285648	0.374055	0.366025	0.784393	0.6223	0.519422	0.503175	0.480134	0.497958	0.488499	0.48376	0.491881
	2013	84.7	35.2815	223.292	1.26597	321.7	1.33	1.523	2.942	1.391	3.073	1.25875	1.14339	34.18	0.78	0.68	0.39	0	0.676169	0.196518	0.719501	0.729056	0.303306	0.404134	0.409537	0.799388	0.627343	0.479762	0.469992	0.496819	0.486978	0.483984	0.502862	0.481007
	2013	4.6	30.6872	204.143	0.317705	35.6	0.098	0.68	-1.931	-0.313	-0.248	-0.435974	0.306594	33.2	0.59	0.59	0.49	0	0.489738	0.0217471	0.434843	0.505567	0.0786501	0.141293	0.229585	0.545059	0.468382	0.258375	0.248733	0.256641	0.244727	0.256602	0.250408	0.256837
	2013	33	25.048	141.838	0.893679	194.2	0.794	1.137	1.252	0.551	0.255	0.888546	0.832266	32.42	9.96	8.89	1.56	0.03	0.602975	0.118632	0.595656	0.626723	0.225393	0.274564	0.256841	0.743831	0.56824	0.439921	0.421714	0.423732	0.420893	0.424277	0.412608	0.441324
	2013	0	19.6639	113.121	0.0695079	0	-0.495	0.396	-3	-0.62	-0.306	0.10218	0.0695079	32.13	8.4	7.32	0.29	0	0.440942	0	0.297828	0.430276	0.029367	0.093938	0.226443	0.62582	0.423344	0.241188	0.193226	0.244603	0.212009	0.237459	0.236575	0.220424
	2013	11	21.3761	105.797	0.745511	91	0.517	0.891	-0.271	-0.035	-0.352	0.561443	0.73815	31.45	4.49	4	0.68	0.05	0.573845	0.0555895	0.531654	0.561506	0.15518	0.184174	0.22395	0.694742	0.550362	0.363899	0.30829	0.344232	0.333344	0.341066	0.3564	0.34772
	2013	0	26.8375	111.774	0.355046	0	-0.255	0.466	-3	-0.494	-0.59	-1.84044	0.355046	30.66	1.76	1.56	0	0.01	0.497079	0	0.353281	0.448834	0.029367	0.113373	0.211054	0.334289	0.477586	0.211833	0.168916	0.175141	0.199291	0.163312	0.15881	0.224468
	2013	0	33.4374	116.408	0.430292	0	0.212	0.749	-3	-0.342	-0.942	0	0.430292	29.69	0.68	0.59	0.2	0	0.511873	0	0.461183	0.52386	0.029367	0.136819	0.19198	0.610486	0.49188	0.176827	0.202828	0.255153	0.19528	0.218533	0.195768	0.201348
	2013	0	33.048	123.209	-0.210046	0	-0.684	-0.019	-3	-0.731	-1.344	-0.883827	-0.210046	28.81	1.07	0.88	0.1	0	0.385981	0	0.254159	0.320255	0.029367	0.0768163	0.170198	0.477849	0.370239	0.179106	0.173554	0.18936	0.186741	0.190013	0.186828	0.187207
	2013	5	35.5167	149.36	-0.93375	16.4	-0.936	-0.817	-2.812	-0.877	-1.859	-1.0829	-0.943936	28.03	0.78	0.78	0.49	0	0.2437	0.0100183	0.195933	0.108696	0.0380342	0.0542959	0.142292	0.447974	0.230826	0.228074	0.177217	0.186296	0.215717	0.173996	0.182904	0.185454
	2013	14.2	35.8828	170.321	-0.756792	29.8	-0.697	-0.265	-2.496	-0.735	-2.28	-0.629349	-0.742097	27.44	8.5	7.52	1.56	0.02	0.27849	0.018204	0.251155	0.255037	0.0526025	0.0761993	0.11948	0.516039	0.269168	0.273406	0.227127	0.219679	0.246417	0.222209	0.230669	0.238117
	2014	52.4	36.2415	195.363	0.412461	112.5	0.325	0.752	0.257	0.119	-2.03	0.626932	0.424106	27.73	19.53	17.19	1.86	0.33	0.508367	0.0687233	0.487292	0.524655	0.179521	0.207928	0.133026	0.70457	0.490705	0.391834	0.396108	0.362411	0.37214	0.364467	0.367461	0.386628
	2014	47.2	33.8859	191.912	0.41786	107	0.292	0.763	0.119	0.056	-1.731	0.670286	0.447491	29.2	17.87	15.72	1.66	0.03	0.509428	0.0653635	0.479667	0.527572	0.173159	0.198211	0.149228	0.711076	0.495147	0.401353	0.405644	0.362411	0.390439	0.387185	0.384764	0.404764
	2014	7	34.7196	224.222	0.196161	26.6	-0.261	0.517	-2.202	-0.461	-1.967	-0.428396	0.195776	29.2	7.13	6.25	0.59	0	0.465842	0.0162492	0.351895	0.462354	0.0661565	0.118464	0.13644	0.546196	0.44733	0.246482	0.22931	0.245839	0.239586	0.249186	0.241816	0.256501
	2014	71	28.809	181.179	1.75438	550	1.744	1.832	5.748	2.188	1.335	1.73482	1.73368	29.1	15.04	13.28	1.46	0.14	0.772191	0.33598	0.815157	0.810976	0.432668	0.527071	0.315362	0.870833	0.739476	0.521302	0.514069	0.56472	0.542431	0.568266	0.524427	0.52107
	2014	0	25.9367	147.829	-0.0695079	0	-0.431	0.37	-3	-0.585	-0.436	-0.734434	-0.0695079	29.2	8.01	7.03	0.49	0	0.413611	0	0.312616	0.423383	0.029367	0.0993367	0.219399	0.500268	0.396936	0.216017	0.188484	0.207429	0.201657	0.198306	0.174857	0.203388
	2014	0	20.1557	124.956	0.0695079	0	-0.495	0.396	-3	-0.62	-0.655	-0.613587	0.0695079	28.61	2.83	2.54	0.29	0	0.440942	0	0.297828	0.430276	0.029367	0.093938	0.207532	0.518404	0.423344	0.239465	0.18738	0.20982	0.205452	0.205271	0.212511	0.211684
	2014	32.2	21.0189	105.992	1.10896	266.3	1.049	1.273	1.931	0.645	-0.232	1.22413	1.04825	28.13	9.38	8.3	0.88	0.05	0.6453	0.162676	0.654575	0.662778	0.256696	0.289064	0.230452	0.794192	0.609269	0.47656	0.47019	0.440218	0.444573	0.454293	0.452082	0.511669
	2014	0	21.3429	92.9933	0.355046	0	-0.255	0.466	-3	-0.494	-0.041	0.443547	0.355046	27.83	5.66	4.88	0	0	0.497079	0	0.353281	0.448834	0.029367	0.113373	0.240802	0.677049	0.477586	0.235129	0.254397	0.268971	0.253905	0.269243	0.269118	0.265873
	2014	0	30.0214	106.66	0.430292	0	0.212	0.749	-3	-0.342	-0.338	-1.04502	0.430292	26.95	1.76	1.46	0	0	0.511873	0	0.461183	0.52386	0.029367	0.136819	0.224709	0.453659	0.49188	0.195903	0.212876	0.201454	0.207848	0.197424	0.211786	0.231106
	2014	0	34.3821	127.824	-0.210046	0	-0.684	-0.019	-3	-0.731	-0.877	-1.27858	-0.210046	25.78	0.59	0.49	0	0	0.385981	0	0.254159	0.320255	0.029367	0.0768163	0.195503	0.418608	0.370239	0.17119	0.16996	0.172057	0.185638	0.177198	0.176046	0.175446
	2014	8	36.3396	151.129	-0.741585	26.3	-0.749	-0.623	-2.48	-0.774	-1.423	-1.0656	-0.764848	24.71	1.17	1.17	0.78	0	0.28148	0.016066	0.23914	0.160127	0.0533401	0.0701836	0.165917	0.450569	0.264847	0.24009	0.188348	0.187814	0.21604	0.185951	0.18651	0.199425
	2014	72.2	37.0574	172.615	0.767286	151.4	0.751	0.968	1.285	0.537	0.358	0.5919	0.685409	25	20.8	18.36	2.54	0.1	0.578126	0.0924863	0.585721	0.581919	0.226914	0.272405	0.262422	0.699313	0.540343	0.431388	0.434601	0.397744	0.421402	0.42519	0.399882	0.415533
	2015	166.2	32.9814	173.175	1.92477	356.8	1.953	1.953	5.294	2.457	2.256	1.88013	2.06014	31.25	49.32	43.16	3.03	0.85	0.805689	0.21796	0.863447	0.843054	0.411738	0.568564	0.365267	0.89264	0.801491	0.677755	0.651448	0.637018	0.626861	0.619539	0.59167	0.62276
	2015	0	37.669	226.804	-0.861487	0	-0.792	0.001	-3.085	-0.798	-0.572	-1.3034	-0.861487	36.91	15.04	13.09	0.2	0.01	0.257907	0	0.229205	0.325557	0.0254483	0.0664816	0.212029	0.414883	0.246489	0.150349	0.17592	0.171322	0.180239	0.177448	0.178035	0.185146
	2015	0	34.7714	223.437	0.0695079	0	-0.509	0.383	-3	-0.627	-1.073	-0.737042	0.0695079	35.84	3.42	3.03	0.29	0	0.440942	0	0.294593	0.426829	0.029367	0.0928582	0.184882	0.499877	0.423344	0.16882	0.196136	0.206245	0.197011	0.207553	0.204317	0.209461
	2015	12	26.4696	174.254	0.553359	93	0.439	0.876	-0.211	-0.034	-0.951	0.792484	0.57337	34.38	3.81	3.32	0.59	0	0.536068	0.0568112	0.513632	0.557529	0.157946	0.184328	0.191493	0.729415	0.519059	0.33372	0.312861	0.353417	0.320655	0.345778	0.336851	0.312635
	2015	0	23.3334	139.17	-0.0695079	0	-0.431	0.37	-3	-0.585	-1.186	-0.319208	-0.0695079	33.2	3.91	3.32	0	0	0.413611	0	0.312616	0.423383	0.029367	0.0993367	0.178759	0.562582	0.396936	0.227304	0.186344	0.228781	0.20505	0.221946	0.213054	0.209189
	2015	14	21.3839	129.226	0.628452	138.6	0.519	0.981	0.534	0.239	-1.081	0.413657	0.589227	32.13	4.1	3.61	0.68	0.01	0.550831	0.0846671	0.532116	0.585366	0.192292	0.226438	0.184449	0.672564	0.522072	0.382417	0.318917	0.373995	0.343321	0.345979	0.340952	0.340894
	2015	0	19.8982	101.87	0.508081	0	0.027	0.613	-3	-0.388	-1.246	0.0728249	0.508081	31.15	3.03	2.64	0	0	0.527166	0	0.418438	0.487805	0.029367	0.129724	0.175508	0.621415	0.506657	0.240372	0.212755	0.25783	0.248421	0.250319	0.254387	0.23942
	2015	0	23.4366	98.2951	0.355046	0	-0.255	0.466	-3	-0.494	-1.336	-0.0416489	0.355046	29.98	0.88	0.78	0.29	0.02	0.497079	0	0.353281	0.448834	0.029367	0.113373	0.170631	0.604235	0.477586	0.226879	0.226034	0.251201	0.249904	0.238976	0.23629	0.256095
	2015	0	26.5023	95.9145	0.430292	0	0.212	0.749	-3	-0.342	-1.422	0.470116	0.430292	29.1	1.17	0.98	0.1	0	0.511873	0	0.461183	0.52386	0.029367	0.136819	0.165971	0.681037	0.49188	0.213407	0.262549	0.279755	0.253655	0.277037	0.257001	0.264238
	2015	0	35.5687	132.112	-0.210046	0	-0.684	-0.019	-3	-0.731	-1.91	-1.69245	-0.210046	28.22	0.1	0.1	0	0	0.385981	0	0.254159	0.320255	0.029367	0.0768163	0.139529	0.356498	0.370239	0.163885	0.165975	0.151367	0.165698	0.154208	0.160729	0.165329
	2015	7.5	37.042	156.043	-0.772535	24.7	-0.779	-0.654	-2.535	-0.791	-2.371	-1.3664	-0.80843	27.54	3.22	2.93	0.49	0.01	0.275395	0.0150886	0.232209	0.151909	0.0508045	0.0675613	0.114549	0.405429	0.256568	0.231992	0.181875	0.178331	0.211025	0.182712	0.173725	0.189531
	2015	45.5	34.8698	156.381	0.231285	95.4	0.23	0.529	-0.164	-0.048	-2.196	0.497513	0.282135	27.05	9.86	8.89	2.25	0.02	0.472747	0.0582773	0.465342	0.465536	0.160112	0.182169	0.124031	0.685148	0.463735	0.386904	0.383852	0.340087	0.358884	0.349861	0.347731	0.383795
	2016	17.8	35.2567	195.114	-0.460374	38.2	-0.476	0.139	-2.082	-0.591	-2.456	-0.0231586	-0.414082	27.34	13.57	12.01	1.37	0.01	0.336766	0.0233354	0.302218	0.362142	0.0716887	0.0984112	0.109943	0.60701	0.331479	0.293367	0.270072	0.270537	0.270647	0.280808	0.290677	0.279094
	2016	28	37.1939	220.447	0.0537989	63.5	-0.078	0.501	-1.127	-0.292	-2.487	-0.206866	0.00748121	27.05	4.98	4.49	0.98	0.01	0.437853	0.0387905	0.394177	0.458112	0.115716	0.144532	0.108263	0.579441	0.411561	0.312988	0.301735	0.287765	0.293494	0.292886	0.305422	0.321251
	2016	0	35.2054	217.496	0.0695079	0	-0.509	0.383	-3	-0.627	-2.834	-0.491218	0.0695079	26.46	5.76	5.08	0.88	0	0.440942	0	0.294593	0.426829	0.029367	0.0928582	0.0894609	0.536768	0.423344	0.166148	0.193002	0.220852	0.196022	0.213974	0.217269	0.198211
	2016	0	32.1077	215.013	0.139409	0	-0.21	0.535	-3	-0.486	-2.946	-1.46375	0.139409	25.78	1.17	1.07	0.1	0	0.454685	0	0.363678	0.467126	0.029367	0.114607	0.083392	0.390818	0.436622	0.184497	0.214132	0.170777	0.189789	0.174255	0.186597	0.223569
	2016	50	25.7019	143.984	1.21201	294.2	1.19	1.416	2.581	1.135	0.539	1.20621	1.1117	25.39	8.98	8.01	1.56	0.05	0.66556	0.179719	0.687153	0.700689	0.286663	0.364646	0.27223	0.791503	0.621322	0.493851	0.475143	0.479877	0.475264	0.48188	0.4736	0.506773
	2016	28	20.9933	118.543	1.13719	277.2	1.157	1.403	2.452	1.099	0.74	1.30858	1.13953	25.78	17.68	15.53	1.37	0.02	0.650849	0.169334	0.679529	0.697243	0.280716	0.359093	0.283121	0.806867	0.62661	0.457929	0.432258	0.476871	0.441996	0.469319	0.414445	0.456255
	2016	0	20.9717	103.406	0.508081	0	0.027	0.613	-3	-0.388	0.361	-0.033018	0.508081	25.98	6.54	5.66	0.29	0	0.527166	0	0.418438	0.487805	0.029367	0.129724	0.262585	0.605531	0.506657	0.236511	0.204072	0.254312	0.233388	0.244589	0.239878	0.239718
	2016	29	22.8804	95.2898	1.82692	632.7	1.926	1.969	6.484	2.632	0.949	1.67027	1.77542	25.39	3.13	2.83	0.88	0.01	0.786451	0.3865	0.857209	0.847296	0.466599	0.595558	0.294446	0.861145	0.747406	0.444162	0.536055	0.523007	0.462535	0.602177	0.620738	0.521992
	2016	121	25.1307	86.0655	2.74545	1637	2.544	2.545	18.054	5.254	3.893	2.41116	2.75327	25.68	23.83	21	2.83	0.12	0.967036	1	1	1	1	1	0.453969	0.972332	0.933161	0.703611	0.837864	0.910845	0.875991	0.91616	0.840408	0.878653
	2016	0	30.6292	115.053	-0.210046	0	-0.684	-0.019	-3	-0.731	3.741	-0.287688	-0.210046	28.03	17.77	15.43	0.49	0.01	0.385981	0	0.254159	0.320255	0.029367	0.0768163	0.445733	0.567312	0.370239	0.192659	0.181955	0.21961	0.208067	0.213572	0.185162	0.209587
	2016	32	35.4446	151.897	0.321382	105.2	0.29	0.399	0.129	0.054	3.802	-0.194381	0.251603	27.54	5.57	4.98	1.17	0.01	0.490461	0.0642639	0.479205	0.431071	0.17362	0.197902	0.449038	0.581315	0.457935	0.341511	0.311356	0.323393	0.335622	0.322708	0.310515	0.33087
	2016	205.6	34.2497	150.672	2.40645	431	2.336	2.291	8.279	3.462	6.28	2.20343	2.47495	26.95	16.99	15.23	3.71	0.27	0.900388	0.263286	0.951941	0.932662	0.549352	0.723585	0.583311	0.941157	0.880291	0.729736	0.752636	0.750761	0.717289	0.729492	0.73391	0.757531
	2017	26.4	35.7359	185.614	-0.191824	56.7	-0.248	0.316	-1.46	-0.415	5.916	0.367766	-0.117465	33.3	47.66	41.7	3.13	0.24	0.389564	0.0346365	0.354898	0.409067	0.100364	0.125559	0.563587	0.665677	0.387826	0.320656	0.298155	0.293981	0.304186	0.306433	0.299241	0.304917
	2017	0	37.2924	224.261	-0.861487	0	-0.792	0.001	-3.085	-0.798	-0.679	-1.20998	-0.861487	36.72	15.72	13.67	0.49	0.01	0.257907	0	0.229205	0.325557	0.0254483	0.0664816	0.206231	0.428902	0.246489	0.152834	0.178634	0.176836	0.182978	0.190703	0.189459	0.185886
	2017	0	37.0748	239.52	0.0695079	0	-0.509	0.383	-3	-0.627	-1.227	-1.65935	0.0695079	35.55	3.52	3.13	0.29	0	0.440942	0	0.294593	0.426829	0.029367	0.0928582	0.176538	0.361465	0.423344	0.154258	0.180099	0.159274	0.179412	0.158386	0.151308	0.206137
	2017	0	29.0054	192.102	0.139409	0	-0.21	0.535	-3	-0.486	-1.422	-0.208654	0.139409	33.89	2.25	1.95	0.1	0	0.454685	0	0.363678	0.467126	0.029367	0.114607	0.165971	0.579173	0.436622	0.20118	0.23332	0.240265	0.232619	0.247985	0.246357	0.221077
	2017	0	26.2542	157.748	-0.0695079	0	-0.431	0.37	-3	-0.585	-1.644	-1.37024	-0.0695079	32.42	0.78	0.68	0	0	0.413611	0	0.312616	0.423383	0.029367	0.0993367	0.153942	0.404852	0.396936	0.214559	0.199561	0.177489	0.201752	0.18408	0.196754	0.206524
	2017	0	21.1243	132.187	0.0695079	0	-0.495	0.396	-3	-0.62	-1.731	-1.22952	0.0695079	31.15	0.29	0.29	0	0	0.440942	0	0.297828	0.430276	0.029367	0.093938	0.149228	0.42597	0.423344	0.235946	0.187842	0.177648	0.205339	0.179466	0.208276	0.210536
	2017	0	24.0221	118.939	0.508081	0	0.027	0.613	-3	-0.388	-1.904	0	0.508081	29.98	2.25	2.05	0.49	0.02	0.527166	0	0.418438	0.487805	0.029367	0.129724	0.139854	0.610486	0.506657	0.224434	0.164924	0.25572	0.201107	0.185557	0.171943	0.21793
	2017	0	25.4896	107.173	0.355046	0	-0.255	0.466	-3	-0.494	-1.945	-1.12639	0.355046	29.1	1.56	1.37	0	0	0.497079	0	0.353281	0.448834	0.029367	0.113373	0.137632	0.441446	0.477586	0.21804	0.180988	0.178674	0.199841	0.181072	0.182634	0.235521
	2017	6	29.913	106.473	0.729466	81.2	0.639	0.972	-0.565	-0.064	-1.876	-0.250705	0.717088	28.32	0.29	0.29	0.2	0	0.570691	0.0496029	0.559843	0.58298	0.141626	0.179701	0.141371	0.572862	0.546361	0.273607	0.261249	0.304405	0.265187	0.293409	0.287999	0.287472
	2017	0	32.8347	119.901	-0.210046	0	-0.684	-0.019	-3	-0.731	-2.215	-0.627347	-0.210046	27.64	2.83	2.54	0.78	0	0.385981	0	0.254159	0.320255	0.029367	0.0768163	0.123002	0.516339	0.370239	0.180342	0.183559	0.205329	0.188806	0.192832	0.191456	0.194322
	2017	44	34.1945	141.929	0.684422	144.6	0.661	0.751	1.112	0.468	-1.782	0.651568	0.682362	27.15	10.55	9.38	2.15	0.02	0.561835	0.0883323	0.564926	0.52439	0.218939	0.261762	0.146464	0.708267	0.539764	0.389237	0.399501	0.385098	0.380757	0.390302	0.38162	0.402986
	2017	18	37.426	177.363	-0.59281	37.7	-0.549	-0.136	-2.213	-0.651	-2.201	-0.778017	-0.613612	27.64	14.45	12.7	1.17	0.01	0.310729	0.0230299	0.285351	0.289236	0.0656493	0.0891563	0.12376	0.493728	0.293576	0.276107	0.236417	0.216352	0.252755	0.221159	0.225127	0.244343
	2018	23.5	38.9682	216.858	-0.276768	50.4	-0.322	0.258	-1.669	-0.474	-2.478	-0.480956	-0.306574	27.25	5.37	4.88	1.46	0.01	0.372864	0.030788	0.3378	0.39369	0.0907289	0.116458	0.108751	0.538308	0.351902	0.282395	0.265177	0.246219	0.265143	0.25543	0.263275	0.277638
	2018	16.5	38.7186	223.291	-0.228305	37.4	-0.338	0.317	-1.932	-0.5	-2.746	-0.602691	-0.258967	26.76	7.91	7.03	1.17	0.02	0.382391	0.0228467	0.334104	0.409332	0.078604	0.112448	0.0942292	0.520039	0.360946	0.259424	0.23774	0.250324	0.247872	0.248528	0.2285	0.258372
	2018	10	33.5854	214.58	0.250416	38	-0.166	0.571	-1.861	-0.389	-2.787	-0.00174322	0.252944	27.05	17.68	15.53	1.17	0.56	0.476509	0.0232132	0.373845	0.47667	0.0818773	0.12957	0.0920076	0.610224	0.45819	0.271407	0.253007	0.274956	0.261172	0.275972	0.271115	0.275641
	2018	0	32.8126	215.85	0.139409	0	-0.21	0.535	-3	-0.486	-2.948	-1.52822	0.139409	27.34	5.08	4.39	0.2	0	0.454685	0	0.363678	0.467126	0.029367	0.114607	0.0832837	0.381144	0.436622	0.18047	0.209282	0.170777	0.189664	0.17408	0.19745	0.218456
	2018	0	23.8002	143.858	-0.0695079	0	-0.431	0.37	-3	-0.585	-2.948	-0.531591	-0.0695079	26.66	1.17	1.07	0	0	0.413611	0	0.312616	0.423383	0.029367	0.0993367	0.0832837	0.530709	0.396936	0.225368	0.190756	0.218795	0.20505	0.206314	0.215757	0.208956
	2018	0	21.3881	133.348	0.0695079	0	-0.495	0.396	-3	-0.62	-2.902	-1.34764	0.0695079	25.88	0.49	0.49	0.1	0	0.440942	0	0.297828	0.430276	0.029367	0.093938	0.0857762	0.408244	0.423344	0.234959	0.187894	0.177648	0.205494	0.194749	0.209881	0.210512
	2018	0	23.3259	118.168	0.508081	0	0.027	0.613	-3	-0.388	-2.902	0	0.508081	25.2	0.2	0.1	0	0	0.527166	0	0.418438	0.487805	0.029367	0.129724	0.0857762	0.610486	0.506657	0.227334	0.167039	0.25572	0.203439	0.200044	0.18544	0.219303
	2018	0	24.0342	102.134	0.355046	0	-0.255	0.466	-3	-0.494	-2.79	-0.467544	0.355046	24.61	0	0	0	0	0.497079	0	0.353281	0.448834	0.029367	0.113373	0.091845	0.540321	0.477586	0.224383	0.203665	0.221822	0.241413	0.210009	0.214535	0.24708
	2018	0	28.0283	100.123	0.430292	0	0.212	0.749	-3	-0.342	-2.749	0.0546879	0.430292	24.02	0	0	0.1	0	0.511873	0	0.461183	0.52386	0.029367	0.136819	0.0940666	0.618693	0.49188	0.206084	0.239457	0.259342	0.249675	0.246504	0.235667	0.251321
	2018	0	34.177	122.284	-0.210046	0	-0.684	-0.019	-3	-0.731	-3.098	-0.810026	-0.210046	23.54	0.78	0.68	0.49	0	0.385981	0	0.254159	0.320255	0.029367	0.0768163	0.0751558	0.488924	0.370239	0.172427	0.187343	0.198064	0.189847	0.187799	0.183501	0.186626
	2018	30	34.0784	138.577	0.253742	98.6	0.222	0.334	-0.047	-0.015	-2.894	0.384258	0.279656	23.14	9.47	8.5	1.86	0.02	0.477163	0.0602321	0.463494	0.413839	0.165506	0.187259	0.0862097	0.668152	0.463264	0.347343	0.323113	0.364439	0.348125	0.33292	0.329253	0.350865
	2018	5	39.2058	189.737	-1.26992	10.5	-1.154	-0.67	-3.182	-0.936	-3.465	-1.63125	-1.27587	23.24	7.71	6.74	0.39	0	0.177608	0.00641417	0.145564	0.147667	0.0209764	0.0451951	0.0552696	0.365681	0.167771	0.200559	0.175946	0.154452	0.170435	0.146275	0.148979	0.166364
	2019	3	41.6307	231.955	-1.08948	6.4	-0.939	-0.232	-3.152	-0.895	-3.994	-1.7255	-1.08296	22.75	1.37	1.17	0.39	0	0.213083	0.00390959	0.19524	0.263786	0.0223595	0.0515194	0.0266053	0.351538	0.204417	0.167603	0.161815	0.135843	0.157814	0.136277	0.14806	0.170585
	2019	0	37.6981	225.474	-0.861487	0	-0.792	0.001	-3.085	-0.798	-4.322	-1.25407	-0.861487	22.36	0.29	0.2	0.1	0	0.257907	0	0.229205	0.325557	0.0254483	0.0664816	0.00883229	0.422285	0.246489	0.150157	0.175753	0.172692	0.180546	0.179537	0.18123	0.183335
	2019	0	36.3348	232.121	0.0695079	0	-0.509	0.383	-3	-0.627	-4.485	-1.17332	0.0695079	21.88	0.59	0.59	0.39	0	0.440942	0	0.294593	0.426829	0.029367	0.0928582	0	0.434404	0.423344	0.159038	0.185186	0.186578	0.183235	0.186016	0.183487	0.204637
	2019	0	30.3608	200.213	0.139409	0	-0.21	0.535	-3	-0.486	-4.381	-0.56927	0.139409	21.48	2.15	1.86	0	0	0.454685	0	0.363678	0.467126	0.029367	0.114607	0.00563533	0.525055	0.436622	0.1941	0.22708	0.227281	0.228119	0.231594	0.229381	0.220398
	2019	12	23.8964	139.481	0.383149	70.6	0.137	0.701	-0.882	-0.172	-4.029	0.277614	0.369765	21.09	4.39	3.91	0.88	0.01	0.502604	0.0431277	0.443854	0.511135	0.127011	0.163042	0.0247088	0.652148	0.480382	0.352122	0.288936	0.314239	0.326647	0.313721	0.3239	0.314304
	2019	0	20.278	125.338	0.0695079	0	-0.495	0.396	-3	-0.62	-3.86	-0.642033	0.0695079	20.9	4.59	4	0.2	0	0.440942	0	0.297828	0.430276	0.029367	0.093938	0.0338662	0.514135	0.423344	0.239029	0.186663	0.20982	0.205452	0.203997	0.212195	0.211729
	2019	0	23.0836	115.26	0.508081	0	0.027	0.613	-3	-0.388	-3.775	-1.61324	0.508081	20.51	0.88	0.78	0	0	0.527166	0	0.418438	0.487805	0.029367	0.129724	0.038472	0.368385	0.506657	0.228324	0.167199	0.178674	0.203455	0.17505	0.190933	0.222867
	2019	0	22.277	96.2007	0.355046	0	-0.255	0.466	-3	-0.494	-3.521	0.163656	0.355046	20.12	0.2	0.2	0	0	0.497079	0	0.353281	0.448834	0.029367	0.113373	0.0522352	0.635046	0.477586	0.231544	0.237176	0.237786	0.252281	0.252988	0.251568	0.259636
	2019	17	28.7405	101.965	1.0647	230	1.057	1.267	1.527	0.444	-2.964	0.840939	1.03003	19.73	1.27	1.17	0.49	0.01	0.636599	0.140501	0.656423	0.661188	0.238071	0.25806	0.0824167	0.736687	0.605807	0.341819	0.380993	0.407745	0.380144	0.400798	0.429809	0.394987
	2019	0	34.78	126.982	-0.210046	0	-0.684	-0.019	-3	-0.731	-3.284	-1.20306	-0.210046	19.53	4.49	4	0.2	0	0.385981	0	0.254159	0.320255	0.029367	0.0768163	0.0650772	0.429941	0.370239	0.168768	0.175129	0.177768	0.185873	0.175465	0.173255	0.176025
	2019	0	35.3553	150.648	-1.22078	0	-1.31	-1.227	-3.365	-1.05	-3.679	-1.35417	-1.22078	19.24	1.56	1.37	0	0	0.18727	0	0.109519	0	0.0125398	0.0276107	0.0436738	0.407264	0.178237	0.165217	0.153352	0.15053	0.171941	0.149462	0.164275	0.149369
	2019	5	40.8108	199.815	-1.26992	10.5	-1.154	-0.67	-3.182	-0.936	-4.202	-2.05658	-1.2917	18.85	0.29	0.29	0.29	0	0.177608	0.00641417	0.145564	0.147667	0.0209764	0.0451951	0.0153346	0.301852	0.164764	0.187986	0.16799	0.121105	0.153166	0.121181	0.137828	0.160376
	2020	49	38.2696	204.211	0.344901	105.2	0.258	0.701	0.107	0.05	-3.872	0.405753	0.317942	18.55	3.91	3.52	1.07	0.01	0.495085	0.0642639	0.471811	0.511135	0.172606	0.197285	0.0332159	0.671378	0.470537	0.362625	0.372487	0.347322	0.358514	0.355196	0.347845	0.354174
	2020	7	36.8487	213.049	-0.535709	15.9	-0.584	0.145	-2.596	-0.672	-4.102	-0.608879	-0.531445	18.65	11.43	9.96	0.68	0.01	0.321955	0.00971289	0.277264	0.363733	0.0479923	0.085917	0.0207532	0.51911	0.309185	0.230646	0.213066	0.217586	0.216785	0.225568	0.22915	0.221026
	2020	45	33.6007	210.789	0.792405	170.9	0.674	1.085	0.941	0.445	-3.354	0.879128	0.758521	19.43	16.11	14.16	1.27	0.1	0.583065	0.104398	0.56793	0.612937	0.211055	0.258214	0.0612842	0.742418	0.554231	0.397894	0.402171	0.404468	0.400282	0.41559	0.403352	0.41666
	2020	0	31.6266	202.925	0.139409	0	-0.21	0.535	-3	-0.486	-3.444	-0.706738	0.139409	19.63	5.37	4.69	0.39	0	0.454685	0	0.363678	0.467126	0.029367	0.114607	0.0564075	0.504425	0.436622	0.187195	0.217735	0.212958	0.2121	0.205835	0.231164	0.213477
	2020	0	22.7257	135.553	-0.0695079	0	-0.431	0.37	-3	-0.585	-3.386	-0.172266	-0.0695079	19.43	1.95	1.76	0.1	0	0.413611	0	0.312616	0.423383	0.029367	0.0993367	0.0595503	0.584634	0.396936	0.229767	0.184891	0.237574	0.20706	0.23174	0.213023	0.209996
	2020	0	20.9155	130.066	0.0695079	0	-0.495	0.396	-3	-0.62	-3.29	-1.02964	0.0695079	19.04	1.37	1.17	0.1	0	0.440942	0	0.297828	0.430276	0.029367	0.093938	0.0647521	0.455966	0.423344	0.236718	0.186932	0.189084	0.205339	0.197781	0.208704	0.210839
	2020	0	20.3214	103.712	0.508081	0	0.027	0.613	-3	-0.388	-3.213	-0.0554774	0.508081	18.65	0.88	0.78	0.1	0	0.527166	0	0.418438	0.487805	0.029367	0.129724	0.0689244	0.60216	0.506657	0.238874	0.204946	0.254312	0.215069	0.24321	0.246299	0.237216
	2020	0	26.4037	109.118	0.355046	0	-0.255	0.466	-3	-0.494	-3.162	-1.4129	0.355046	18.16	1.27	1.17	0.29	0	0.497079	0	0.353281	0.448834	0.029367	0.113373	0.0716879	0.39845	0.477586	0.213866	0.174756	0.178674	0.199742	0.170351	0.171181	0.230459
	2020	0	31.8931	109.113	0.430292	0	0.212	0.749	-3	-0.342	-3.226	-1.80765	0.430292	17.77	0.59	0.49	0	0	0.511873	0	0.461183	0.52386	0.029367	0.136819	0.06822	0.33921	0.49188	0.185705	0.217642	0.169253	0.182222	0.168069	0.212418	0.2223
	2020	66	30.9589	110.725	1.45834	328.5	1.493	1.619	3.711	1.671	0.906	1.43726	1.42714	17.77	14.16	12.5	1.95	0.03	0.713988	0.200672	0.757163	0.754507	0.338758	0.447324	0.292116	0.826177	0.681245	0.48324	0.596041	0.534224	0.510056	0.521385	0.529695	0.599475
	2020	5	38.2557	158.58	-0.93375	16.4	-0.936	-0.817	-2.812	-0.877	0.045	-1.6117	-0.962438	18.16	6.93	6.05	0.39	0	0.2437	0.0100183	0.195933	0.108696	0.0380342	0.0542959	0.245462	0.368616	0.227312	0.207828	0.166096	0.154452	0.177044	0.148324	0.14825	0.16569
	2020	162	33.3185	146.735	1.97062	339.6	1.92	1.944	5.993	2.506	2.088	1.96292	2.08881	18.85	24.22	21.48	3.52	0.78	0.814704	0.207453	0.855823	0.840668	0.443963	0.576122	0.356164	0.905063	0.806938	0.664529	0.697442	0.637018	0.624406	0.633201	0.639659	0.688893
Undoolya	2005	18.8	37.311	214.846	-0.264026	40.4	-0.267	0.385	-1.936	-0.475	-2.148	-0.429676	-0.292288	12.11	4	3.61	0.29	0.72	0.375369	0.0246793	0.350508	0.427359	0.0784196	0.116304	0.126632	0.546004	0.354616	0.280109	0.260908	0.250324	0.259435	0.256339	0.266165	0.27732
	2005	1.6	36.8177	228.388	-0.885037	4.2	-0.69	-0.018	-3.005	-0.71	-2.57	-1.36864	-0.881006	11.82	3.03	2.64	0.2	0.52	0.253277	0.00256567	0.252773	0.32052	0.0291365	0.0800555	0.103766	0.405092	0.242781	0.19045	0.188885	0.174033	0.189055	0.177887	0.191192	0.205758
	2005	0	35.2191	231.06	8.50916e-08	0	-0.423	0.415	-3	-0.581	-2.868	-1.09086	8.50916e-08	11.33	0.49	0.39	0.1	0.5	0.427277	0	0.314464	0.435313	0.029367	0.0999537	0.0876185	0.446779	0.41014	0.166063	0.193001	0.206245	0.19492	0.197855	0.19371	0.214377
	2005	0	33.1196	217.48	0.139409	0	0.114	0.702	-3	-0.373	-3.085	-1.95717	0.139409	10.74	0	0	0	0.46	0.454685	0	0.43854	0.5114	0.029367	0.132038	0.0758602	0.316771	0.436622	0.178688	0.2072	0.161142	0.188721	0.170051	0.197533	0.217669
	2005	0	26.0161	155.94	-0.0695079	0	-0.567	0.291	-3	-0.662	-3.186	-1.22798	-0.0695079	10.35	0	0	0	0.47	0.413611	0	0.281192	0.402439	0.029367	0.0874595	0.0703874	0.426201	0.396936	0.215654	0.198211	0.179002	0.20153	0.183983	0.196879	0.20654
	2005	35.2	21.0109	125.139	1.0107	229.4	1.04	1.283	1.889	0.774	0.301	1.10581	0.936652	10.25	6.45	5.76	0.68	0.74	0.625981	0.140134	0.652495	0.665429	0.25476	0.308962	0.259334	0.776436	0.58807	0.489608	0.467927	0.465027	0.453598	0.472137	0.460496	0.488529
	2005	47	19.3282	94.797	1.42113	392.7	1.413	1.57	3.713	1.419	1.141	1.56489	1.35925	13.48	15.23	13.38	0.49	1.38	0.706673	0.23989	0.738678	0.741516	0.33885	0.408453	0.30485	0.845331	0.668349	0.558877	0.614195	0.520515	0.497802	0.511616	0.493273	0.633727
	2005	0	22.4209	93.6737	8.50916e-08	0	-0.662	0.299	-3	-0.722	1.308	0.0995941	8.50916e-08	15.04	2.73	2.44	0	0.53	0.427277	0	0.259242	0.40456	0.029367	0.0782045	0.313899	0.625432	0.41014	0.230978	0.256345	0.244027	0.253256	0.253827	0.262094	0.266851
	2005	1.2	30.3124	101.569	0.155836	19.1	0.021	0.6	-2.427	-0.37	1.104	-0.35609	0.164313	14.26	1.27	1.07	0.2	0.57	0.457914	0.0116677	0.417052	0.484358	0.0557835	0.1325	0.302845	0.557047	0.441353	0.227254	0.254677	0.248373	0.251041	0.247349	0.253352	0.257194
	2005	84.2	32.8185	111.705	1.86596	453.6	2.143	2.093	6.226	2.84	2.354	1.68262	1.78056	15.04	13.09	11.52	1.07	1.45	0.794126	0.277092	0.907348	0.88017	0.454705	0.627642	0.370577	0.862999	0.748382	0.507452	0.637009	0.633406	0.605036	0.622334	0.631809	0.637072
	2005	12.8	34.7158	143.731	-0.369215	39.5	-0.348	-0.002	-1.989	-0.545	-0.396	-0.442549	-0.374611	18.65	8.2	7.23	0.49	0.71	0.354688	0.0241295	0.331793	0.324761	0.0759762	0.105507	0.221566	0.544072	0.338977	0.276414	0.221724	0.241051	0.249209	0.239545	0.235245	0.246003
	2005	38.2	36.1289	167.02	0.309386	101.4	0.394	0.697	0.031	0.012	-0.432	0.297504	0.277334	18.16	7.91	7.03	0.98	1.02	0.488102	0.0619426	0.503235	0.510074	0.169102	0.191424	0.219615	0.655133	0.462823	0.353959	0.335279	0.333369	0.34272	0.324052	0.31168	0.339359
	2006	7.2	39.9891	210.498	-0.730841	15.5	-0.589	0.184	-2.745	-0.673	-1.151	-0.642068	-0.724419	17.38	3.42	3.13	0.49	0.76	0.283592	0.00946854	0.276109	0.374072	0.041123	0.0857628	0.180656	0.51413	0.272527	0.207296	0.188386	0.213419	0.193068	0.21068	0.185749	0.18768
	2006	12.6	37.708	210.312	-0.286209	32.8	-0.278	0.255	-2.106	-0.498	-1.589	-0.275831	-0.289251	16.41	4.98	4.39	0.39	0.65	0.371008	0.0200367	0.347967	0.392895	0.0705823	0.112756	0.156922	0.569091	0.355193	0.251728	0.230988	0.251569	0.240706	0.252853	0.234642	0.238955
	2006	36.2	34.0129	206.186	0.685715	133.1	0.513	0.957	0.447	0.192	-1.37	0.826142	0.664071	15.33	4.2	3.71	0.39	0.8	0.562089	0.0813073	0.53073	0.579003	0.188281	0.219189	0.168789	0.734466	0.536289	0.367754	0.374143	0.381499	0.36832	0.392012	0.376809	0.380034
	2006	20	28.8161	188.664	0.725936	111.7	0.701	1.018	0.143	0.044	-1.219	0.735492	0.699189	14.75	4.69	4.1	0.39	0.73	0.569997	0.0682346	0.574168	0.595175	0.174266	0.19636	0.176971	0.720862	0.54296	0.354505	0.351128	0.363794	0.345959	0.367463	0.36771	0.355133
	2006	0	21.9242	134.087	-0.0695079	0	-0.567	0.291	-3	-0.662	-1.394	-0.274466	-0.0695079	14.26	4.69	4.1	0.1	0.66	0.413611	0	0.281192	0.402439	0.029367	0.0874595	0.167488	0.569296	0.396936	0.232916	0.18654	0.236155	0.206957	0.228069	0.213115	0.210528
	2006	0	18.1283	117.504	-0.139409	0	-0.479	0.361	-3	-0.598	-1.5	-0.310378	-0.139409	13.48	0.78	0.68	0	0.63	0.399869	0	0.301525	0.420997	0.029367	0.0973315	0.161745	0.563907	0.383657	0.246295	0.199917	0.224367	0.210523	0.22136	0.238163	0.210267
	2006	21.8	19.1253	94.3491	0.877084	182.1	0.815	1.125	1.042	0.398	-1.18	1.10188	0.860394	12.99	5.08	4.49	0.39	1.07	0.599713	0.11124	0.600508	0.623542	0.215712	0.250964	0.179084	0.775846	0.573584	0.445213	0.470916	0.402488	0.443158	0.416575	0.436158	0.469448
	2006	2.4	24.521	102.638	0.154215	49.8	-0.19	0.577	-1.507	-0.363	-1.099	-0.613562	0.148426	12.79	2.25	1.95	0.1	0.72	0.457595	0.0304215	0.368299	0.478261	0.0981974	0.13358	0.183473	0.518408	0.438335	0.275013	0.226071	0.257107	0.258693	0.258781	0.257649	0.271301
	2006	0	28.3243	97.1232	8.50916e-08	0	-0.144	0.519	-3	-0.458	-1.267	0.117194	8.50916e-08	12.11	0.49	0.39	0	0.64	0.427277	0	0.378928	0.462884	0.029367	0.118926	0.17437	0.628073	0.41014	0.204616	0.263761	0.259071	0.251927	0.255682	0.258007	0.260175
	2006	0.8	33.6184	118.173	-0.384592	4.3	-0.734	-0.056	-2.871	-0.769	-1.708	-0.632199	-0.380827	11.52	1.07	0.98	0.2	0.69	0.351665	0.00262676	0.242606	0.310445	0.0353142	0.0709548	0.150474	0.515611	0.337797	0.201073	0.203152	0.208854	0.192733	0.212346	0.199117	0.20376
	2006	0.8	37.116	156.089	-1.27108	2.5	-1.784	-0.853	-3.207	-0.879	-2.311	-1.64805	-1.26713	11.13	2.83	2.44	0.2	0.58	0.17738	0.00152718	0	0.0991516	0.0198239	0.0539874	0.1178	0.363161	0.169431	0.17805	0.150044	0.139398	0.162178	0.14338	0.143367	0.144458
	2006	26.6	35.1184	161.049	0.00737023	70.6	0.092	0.459	-0.92	-0.26	-2.341	0.218428	0.023359	10.94	5.86	5.18	0.59	0.88	0.428726	0.0431277	0.433457	0.446978	0.125259	0.149468	0.116174	0.643266	0.414577	0.326749	0.28627	0.293764	0.321182	0.29978	0.285548	0.306516
	2007	91.2	34.0584	175.837	1.00596	195.8	0.933	1.217	1.714	0.763	-1.511	1.30864	1.10094	14.65	20.41	17.97	1.07	2.1	0.625049	0.119609	0.627773	0.647932	0.246692	0.307265	0.161149	0.806875	0.619278	0.508794	0.494304	0.465785	0.525131	0.472736	0.461429	0.492653
	2007	0	38.0088	227.434	-1.08536	0	-0.767	-0.066	-3.136	-0.741	-2.092	-1.40733	-1.08536	20.51	6.54	5.76	0	0.5	0.213893	0	0.234982	0.307794	0.0230971	0.0752738	0.129667	0.399286	0.203961	0.148086	0.173526	0.168791	0.179983	0.174865	0.171479	0.182558
	2007	51.4	33.8144	203.254	0.882811	189	0.779	1.134	1.201	0.517	-1.548	1.07475	0.853236	19.63	9.38	8.3	0.98	1.39	0.600839	0.115455	0.59219	0.625928	0.223042	0.26932	0.159144	0.771775	0.572224	0.413721	0.416465	0.429223	0.42032	0.424023	0.408141	0.424679
	2007	0	30.9114	205.086	0.139409	0	0.114	0.702	-3	-0.373	-1.821	-0.728254	0.139409	22.27	9.77	8.59	0	0.7	0.454685	0	0.43854	0.5114	0.029367	0.132038	0.144351	0.501196	0.436622	0.191131	0.222905	0.219561	0.227406	0.218897	0.214031	0.221716
	2007	0	26.1128	147.264	-0.0695079	0	-0.567	0.291	-3	-0.662	-2.159	-0.796329	-0.0695079	20.8	1.76	1.56	0.29	0.88	0.413611	0	0.281192	0.402439	0.029367	0.0874595	0.126036	0.49098	0.396936	0.21521	0.187099	0.207429	0.201657	0.197869	0.168617	0.202505
	2007	6	16.9216	109.679	0.0932501	39.1	-0.007	0.584	-1.827	-0.364	-2.073	0.398639	0.123147	19.24	1.86	1.66	0.2	1	0.44561	0.0238852	0.410582	0.480117	0.0834447	0.133426	0.130696	0.67031	0.433533	0.355001	0.276735	0.298314	0.30161	0.301755	0.303138	0.277784
	2007	0	21.3166	107.711	0.0695079	0	-0.207	0.536	-3	-0.485	-2.156	-0.638662	0.0695079	17.87	1.17	1.07	0	0.89	0.440942	0	0.364372	0.467391	0.029367	0.114762	0.126199	0.514641	0.423344	0.235228	0.188572	0.221058	0.205134	0.221555	0.226797	0.232503
	2007	3	23.9225	100.183	0.209757	62.2	-0.086	0.64	-1.134	-0.273	-2.106	-0.288614	0.204556	16.5	1.17	0.98	0.1	1.02	0.468515	0.0379963	0.392329	0.494963	0.115393	0.147463	0.128908	0.567173	0.448998	0.284923	0.246929	0.278159	0.272815	0.269463	0.284649	0.283649
	2007	0	30.1134	103.647	8.50916e-08	0	-0.144	0.519	-3	-0.458	-2.222	-0.839571	8.50916e-08	15.23	0.29	0.2	0	0.86	0.427277	0	0.378928	0.462884	0.029367	0.118926	0.122623	0.48449	0.41014	0.195416	0.230041	0.201454	0.212918	0.21619	0.22674	0.239488
	2007	4	33.7181	122.055	-0.207881	21.5	-0.527	0.105	-2.354	-0.63	-2.453	-0.776007	-0.215177	13.96	0.2	0.2	0.2	0.91	0.386407	0.0131338	0.290434	0.353128	0.059149	0.0923955	0.110106	0.494029	0.369264	0.2335	0.211805	0.205803	0.22601	0.217131	0.217653	0.221325
	2007	27	31.834	132.341	0.174981	83.3	0.217	0.469	-0.548	-0.15	-2.24	0.470752	0.213189	13.96	8.79	7.71	0.59	1.52	0.461678	0.0508858	0.462338	0.449629	0.142409	0.166435	0.121647	0.681132	0.450638	0.356705	0.325307	0.336392	0.345555	0.330384	0.333793	0.365108
	2007	0	35.2268	161.041	-0.967363	0	0.1	-0.55	-3.127	-0.883	-2.764	-0.458871	-0.967363	13.67	2.05	1.86	0.29	0.84	0.237091	0	0.435305	0.17948	0.0235121	0.0533704	0.0932539	0.541622	0.226376	0.166015	0.15668	0.199836	0.185369	0.190897	0.18161	0.149791
	2008	8.2	39.8153	224.697	-0.678068	17.6	-0.558	0.203	-2.675	-0.656	-3.195	-1.19852	-0.699646	12.99	1.17	1.07	0.2	0.73	0.293967	0.0107514	0.283272	0.379109	0.0443502	0.088385	0.0698998	0.430623	0.277233	0.213947	0.194326	0.187316	0.200536	0.1923	0.184528	0.208088
	2008	5	35.0251	200.195	-0.63775	13	-0.544	0.075	-2.727	-0.645	-3.469	-0.228014	-0.611089	12.6	4.39	3.91	0.29	0.62	0.301894	0.00794136	0.286506	0.345175	0.0419529	0.0900818	0.0550528	0.576267	0.294055	0.2316	0.217106	0.248222	0.227794	0.249556	0.253796	0.214229
	2008	0	33.4197	216.571	8.50916e-08	0	-0.423	0.415	-3	-0.581	-3.623	-0.392563	8.50916e-08	12.11	1.27	1.07	0.1	0.55	0.427277	0	0.314464	0.435313	0.029367	0.0999537	0.0467082	0.551573	0.41014	0.176931	0.205147	0.226211	0.1962	0.196276	0.205556	0.213865
	2008	0	29.0196	196.611	0.139409	0	0.114	0.702	-3	-0.373	-3.612	-0.27935	0.139409	11.52	0.1	0.1	0	0.52	0.454685	0	0.43854	0.5114	0.029367	0.132038	0.0473043	0.568563	0.436622	0.201108	0.237346	0.24256	0.231593	0.239438	0.2382	0.225845
	2008	0	24.5242	148.138	-0.0695079	0	-0.567	0.291	-3	-0.662	-3.625	-0.836107	-0.0695079	10.94	0	0	0	0.52	0.413611	0	0.281192	0.402439	0.029367	0.0874595	0.0465998	0.48501	0.396936	0.222289	0.194084	0.200308	0.202718	0.202329	0.212019	0.208362
	2008	23.6	20.1256	120.772	0.694733	153.8	0.723	1.052	0.786	0.322	-3.167	0.847005	0.67003	10.94	6.15	5.37	0.39	0.73	0.563862	0.0939524	0.579251	0.604189	0.203909	0.239241	0.071417	0.737597	0.537421	0.445101	0.411862	0.389274	0.411222	0.398626	0.406116	0.423668
	2008	0	21.4152	106.436	0.0695079	0	-0.207	0.536	-3	-0.485	-3.115	-0.521621	0.0695079	10.94	2.05	1.76	0	0.54	0.440942	0	0.364372	0.467391	0.029367	0.114762	0.0742346	0.532205	0.423344	0.234857	0.192189	0.221058	0.205134	0.220882	0.227987	0.234953
	2008	7.2	19.825	83.5129	0.620759	149.3	0.536	1.022	0.739	0.356	-2.767	1.32796	0.696677	10.45	0.49	0.49	0.1	0.55	0.549319	0.0912034	0.536044	0.596235	0.201743	0.244486	0.0930913	0.809775	0.542483	0.346998	0.408853	0.424151	0.402826	0.45728	0.42246	0.369465
	2008	8	29.6052	99.7504	0.671811	127.4	0.61	0.961	0.359	0.126	-2.606	0.392945	0.635211	10.06	2.93	2.64	0.39	0.62	0.559356	0.0778253	0.553142	0.580064	0.184224	0.209008	0.101815	0.669456	0.530807	0.288648	0.320491	0.35135	0.345761	0.356495	0.348123	0.326249
	2008	1	33.3216	118.024	-0.37301	5.4	-0.721	-0.045	-2.838	-0.76	-2.881	-0.612744	-0.368989	9.86	3.32	2.93	0.2	0.51	0.353942	0.00329872	0.24561	0.313362	0.0368356	0.0723431	0.0869141	0.518531	0.340045	0.206026	0.202406	0.208854	0.192331	0.204937	0.202391	0.206336
	2008	180.6	32.1353	124.357	2.57052	557.4	2.451	2.423	10.242	4.12	2.85	2.36484	2.68409	13.67	22.46	19.82	1.66	2.37	0.932646	0.340501	0.978512	0.967656	0.639851	0.825081	0.397453	0.96538	0.92002	0.71879	0.793745	0.816443	0.756762	0.805472	0.815333	0.822539
	2008	47.8	34.6241	158.119	0.525393	126.9	0.601	0.863	0.609	0.237	3.241	0.704435	0.528976	22.46	12.5	11.04	0.88	0.98	0.53057	0.0775199	0.551063	0.554083	0.195749	0.22613	0.41864	0.716201	0.510626	0.395721	0.39289	0.379581	0.369229	0.365322	0.35265	0.393003
	2009	15.8	36.1104	194.401	-0.362578	33.9	-0.343	0.336	-2.146	-0.526	2.45	0.0717607	-0.332329	21.88	5.86	5.18	0.49	0.84	0.355993	0.0207086	0.332948	0.414369	0.0687382	0.108437	0.375779	0.621255	0.347009	0.2783	0.252111	0.270537	0.252371	0.269614	0.264253	0.258638
	2009	111.2	36.51	215.441	1.40599	289.9	1.357	1.506	3.386	1.407	3.381	1.30056	1.27432	20.51	2.93	2.54	0.2	0.7	0.703697	0.177092	0.725739	0.724549	0.323775	0.406602	0.426226	0.805663	0.652215	0.521147	0.504018	0.501733	0.4993	0.490545	0.482543	0.492523
	2009	0	35.316	223.018	8.50916e-08	0	-0.423	0.415	-3	-0.581	-0.602	-0.664263	8.50916e-08	18.75	0.59	0.59	0	0.69	0.427277	0	0.314464	0.435313	0.029367	0.0999537	0.210404	0.510799	0.41014	0.165461	0.192406	0.211345	0.193457	0.214413	0.206696	0.203706
	2009	0	29.0237	189.716	0.139409	0	0.114	0.702	-3	-0.373	-0.93	-0.00608151	0.139409	17.09	0.29	0.2	0	0.67	0.454685	0	0.43854	0.5114	0.029367	0.132038	0.192631	0.609573	0.436622	0.201087	0.230725	0.255062	0.232915	0.250251	0.2479	0.218433
	2009	27	21.6262	128.432	0.624821	137.7	0.493	0.953	0.528	0.25	-0.666	0.813479	0.632428	15.82	0.59	0.59	0.29	1	0.550117	0.0841173	0.526109	0.577943	0.192015	0.228135	0.206936	0.732566	0.530278	0.447198	0.421129	0.389637	0.414756	0.390611	0.415963	0.434699
	2009	0	20.7208	122.909	-0.139409	0	-0.479	0.361	-3	-0.598	-0.958	-0.62141	-0.139409	15.33	6.45	5.66	0.2	0.96	0.399869	0	0.301525	0.420997	0.029367	0.0973315	0.191114	0.51723	0.383657	0.237432	0.182989	0.20982	0.205339	0.209795	0.215987	0.21387
	2009	0	20.6238	101.202	0.0695079	0	-0.207	0.536	-3	-0.485	-1.175	-0.122484	0.0695079	14.55	0.88	0.78	0	0.77	0.440942	0	0.364372	0.467391	0.029367	0.114762	0.179355	0.592104	0.423344	0.237785	0.214113	0.24448	0.248126	0.244569	0.248828	0.243298
	2009	2.2	28.1181	112.014	0.136406	45.6	-0.226	0.556	-1.631	-0.393	-1.484	-1.71988	0.117683	13.57	0.49	0.49	0.2	0.91	0.454094	0.0278558	0.359982	0.472694	0.0924808	0.128953	0.162612	0.352381	0.432495	0.252512	0.19098	0.175141	0.219562	0.197172	0.201607	0.242951
	2009	8.2	29.9172	98.7752	0.68385	130.6	0.623	0.97	0.4	0.14	-1.474	0.49223	0.650114	12.79	3.22	2.93	0.29	0.88	0.561723	0.0797801	0.556146	0.58245	0.186114	0.211168	0.163154	0.684355	0.533638	0.287714	0.330713	0.362662	0.351987	0.375303	0.350797	0.330589
	2009	0	30.9196	113.845	-0.430292	0	-0.79	-0.1	-3	-0.803	-1.723	-0.36331	-0.430292	12.3	1.56	1.37	0	0.7	0.342681	0	0.229667	0.29878	0.029367	0.0657103	0.149661	0.555963	0.3284	0.191086	0.189422	0.21961	0.207846	0.208319	0.192492	0.211667
	2009	0	35.6152	147.526	-1.38323	0	0.2	-0.997	-3.288	-0.901	-2.304	-1.14142	-1.38323	11.72	0.1	0.1	0	0.61	0.155331	0	0.45841	0.0609756	0.0160896	0.0505939	0.118179	0.439191	0.147376	0.163594	0.152361	0.167641	0.165641	0.159941	0.157919	0.149308
	2009	4.6	35.613	168.097	-0.785842	12.2	-0.975	-0.256	-2.745	-0.775	-2.725	-0.600822	-0.761539	11.23	1.95	1.76	0.2	0.64	0.272779	0.00745266	0.186922	0.257423	0.041123	0.0700293	0.0953671	0.52032	0.265475	0.224624	0.181923	0.213849	0.215989	0.193753	0.198441	0.181648
	2010	170.8	35.2201	191.227	1.77214	366.7	1.727	1.806	4.773	2.124	1.74	1.69161	1.75758	22.46	28.42	25	1.37	5.66	0.775681	0.224007	0.811229	0.804083	0.387718	0.517199	0.337307	0.864347	0.744017	0.65225	0.621803	0.595271	0.590328	0.560458	0.530045	0.582091
	2010	217.4	34.2201	191.042	2.32209	566.7	2.262	2.24	8.323	3.459	4.613	2.04668	2.30219	29.98	14.26	12.7	1.66	6.33	0.883804	0.346182	0.934843	0.919141	0.551381	0.723122	0.492983	0.917633	0.847473	0.750859	0.712941	0.750761	0.710351	0.70243	0.738235	0.648869
	2010	47	30.127	184.595	0.828406	172.8	0.706	1.085	0.982	0.423	5.206	1.20102	0.857167	50.68	29.49	25.88	0.49	5.38	0.590143	0.105559	0.575323	0.612937	0.212945	0.25482	0.525115	0.790725	0.572971	0.438151	0.438853	0.428855	0.456021	0.426072	0.430448	0.448999
	2010	84.4	28.12	176.225	1.52987	471.3	1.496	1.624	4.552	1.384	6.038	1.67372	1.47182	46.97	11.43	10.06	0.68	10.91	0.728052	0.287905	0.757856	0.755832	0.37753	0.403054	0.570198	0.861663	0.689733	0.565601	0.54912	0.56472	0.549787	0.553041	0.556202	0.551876
	2010	13.5	22.8185	133.71	0.292955	68.8	0.039	0.659	-0.935	-0.206	5.405	0.314397	0.295239	41.02	3.42	3.03	0.39	4.84	0.484872	0.0420281	0.421211	0.5	0.124568	0.157797	0.535898	0.657668	0.466225	0.368704	0.303935	0.314239	0.334837	0.31985	0.337043	0.331603
	2010	4.5	19.0184	119.034	0.0335004	29.3	-0.102	0.533	-2.12	-0.422	4.635	-0.0281326	0.0441352	35.55	1.66	1.46	0.1	2.45	0.433863	0.0178986	0.388632	0.466596	0.0699368	0.124479	0.494175	0.606264	0.418524	0.327678	0.244261	0.27132	0.272683	0.259573	0.268092	0.259877
	2010	94	17.7255	83.8286	2.15275	785.3	2.138	2.154	8.696	3.322	5.742	2.08822	2.17811	34.18	17.19	15.14	1.27	29.52	0.85051	0.479719	0.906192	0.896341	0.568577	0.70199	0.554159	0.923868	0.823901	0.762407	0.798629	0.729348	0.738333	0.736867	0.730372	0.848294
	2010	22.9	19.8242	82.3042	1.86152	474.9	2.092	2.013	5.616	2.706	6.078	1.99299	1.97161	33.2	7.03	6.25	0.49	9.7	0.793254	0.290104	0.895564	0.858961	0.426582	0.606972	0.572365	0.909576	0.784674	0.444382	0.585702	0.658146	0.659235	0.687388	0.645669	0.522276
	2010	63.6	22.6254	76.076	2.58131	1013.1	2.379	2.365	11.94	4.178	7.698	2.30646	2.6896	30.47	9.96	8.79	0.98	21.22	0.934765	0.618876	0.961876	0.95228	0.718132	0.834027	0.660146	0.956619	0.921065	0.575938	0.800733	0.78926	0.811798	0.830758	0.842713	0.773646
	2010	75	26.235	93.7177	1.71049	404	1.938	1.944	5.353	2.442	8.86	1.9139	1.86011	29.1	10.16	8.98	0.98	21.95	0.763561	0.246793	0.859982	0.840668	0.414458	0.56625	0.72311	0.897707	0.763494	0.564008	0.721803	0.624273	0.624819	0.615425	0.622391	0.729368
	2010	79	30.1292	127.714	1.30203	243.8	1.308	1.415	3.22	1.295	9.793	1.49146	1.36802	27.83	11.23	9.86	0.88	21.02	0.683258	0.148931	0.714418	0.700424	0.316122	0.389326	0.773666	0.834311	0.670015	0.52671	0.572058	0.528851	0.555073	0.522767	0.504867	0.588986
	2010	50.2	34.0219	163.944	0.575689	133.2	0.648	0.901	0.753	0.293	10.207	0.611483	0.54133	27.54	10.25	9.08	0.68	13.85	0.540458	0.0813684	0.561922	0.564157	0.202388	0.234768	0.796099	0.702252	0.512973	0.408341	0.405104	0.379581	0.395279	0.379014	0.359633	0.405211
	2011	84.4	37.2162	204.456	0.923984	181.2	0.849	1.156	1.453	0.646	10.054	0.959524	0.864966	27.83	14.75	12.99	1.07	21	0.608933	0.11069	0.608364	0.63176	0.23466	0.289218	0.787808	0.754483	0.574452	0.456792	0.449371	0.438435	0.451807	0.427159	0.423344	0.438927
	2011	69.6	33.5287	183.854	0.903099	181.4	0.852	1.105	1.452	0.603	9.701	1.17513	0.95577	29.69	18.07	16.02	1.56	20.85	0.604827	0.110812	0.609057	0.61824	0.234613	0.282585	0.768681	0.786839	0.591702	0.46402	0.457395	0.439429	0.477535	0.44305	0.434181	0.459473
	2011	154.8	28.9273	170.948	1.83794	569.2	1.986	2	6.33	2.727	11.091	1.94473	1.92393	35.64	27.25	24.12	1.86	33.03	0.788619	0.347709	0.871072	0.855514	0.459499	0.610211	0.843999	0.902335	0.775616	0.719426	0.664133	0.637018	0.644884	0.669981	0.650282	0.639982
	2011	0	27.0234	185.157	0.139409	0	0.114	0.702	-3	-0.373	-0.012	0.144308	0.139409	38.48	5.76	5.08	0	2.06	0.454685	0	0.43854	0.5114	0.029367	0.132038	0.242373	0.632142	0.436622	0.210952	0.238297	0.264228	0.233175	0.261205	0.26424	0.225456
	2011	0	21.0243	128.513	-0.0695079	0	-0.567	0.291	-3	-0.662	-0.249	-0.090628	-0.0695079	33.4	1.07	0.98	0.1	2.62	0.413611	0	0.281192	0.402439	0.029367	0.0874595	0.229531	0.596885	0.396936	0.236317	0.185103	0.245376	0.205339	0.209764	0.210962	0.211449
	2011	9	19.5136	123.181	0.209035	58.7	0.158	0.68	-1.24	-0.247	-0.332	0.108425	0.205208	29.49	2.64	2.34	0.29	4.49	0.468373	0.0358583	0.448706	0.505567	0.110507	0.151473	0.225034	0.626757	0.449122	0.363014	0.288584	0.301102	0.308032	0.297259	0.30275	0.301284
	2011	0	20.5152	103.177	0.0695079	0	-0.207	0.536	-3	-0.485	-0.604	-0.25977	0.0695079	26.37	2.64	2.34	0.29	4.17	0.440942	0	0.364372	0.467391	0.029367	0.114762	0.210295	0.571502	0.423344	0.238178	0.206216	0.238024	0.240262	0.246186	0.245372	0.238873
	2011	0	25.4097	106.974	8.50916e-08	0	-0.662	0.299	-3	-0.722	-0.771	-1.35624	8.50916e-08	23.54	0.78	0.68	0	2.3	0.427277	0	0.259242	0.40456	0.029367	0.0782045	0.201246	0.406953	0.41014	0.218398	0.181832	0.178674	0.199841	0.179739	0.183921	0.236005
	2011	0	27.9157	98.6799	8.50916e-08	0	-0.144	0.519	-3	-0.458	-0.848	-0.0687559	8.50916e-08	21.09	0.2	0.2	0.1	2.12	0.427277	0	0.378928	0.462884	0.029367	0.118926	0.197074	0.600167	0.41014	0.206639	0.2495	0.25228	0.251542	0.252133	0.245075	0.255618
	2011	12.2	31.5172	112.634	0.162468	65.7	-0.078	0.45	-1.028	-0.275	-0.905	0.163905	0.158096	18.95	2.64	2.34	0.49	3.99	0.459218	0.0401344	0.394177	0.444592	0.12028	0.147154	0.193985	0.635083	0.440172	0.297955	0.291823	0.301623	0.280532	0.31306	0.306786	0.316046
	2011	19.6	32.7174	134.011	-0.0785472	60.5	-0.041	0.251	-1.299	-0.356	-1.034	0.21527	-0.0460761	17.87	7.32	6.54	0.78	5.79	0.411834	0.0369578	0.402726	0.391835	0.107787	0.13466	0.186995	0.642792	0.401387	0.321304	0.273622	0.280892	0.316221	0.292527	0.293196	0.313597
	2011	0	36.3962	177.48	-0.967363	0	0.3	-0.55	-3.127	-0.883	-1.652	-1.15666	-0.967363	17.29	4.3	3.81	0.49	3.07	0.237091	0	0.481516	0.17948	0.0235121	0.0533704	0.153509	0.436905	0.226376	0.158645	0.163916	0.170034	0.169783	0.183433	0.187997	0.148659
	2012	2	37.6068	211.584	-1.10426	4.3	-0.766	0.081	-3.107	-0.762	-2.237	-0.865856	-1.08805	16.6	5.76	5.08	0.59	3.02	0.210178	0.00262676	0.235213	0.346766	0.0244341	0.0720346	0.12181	0.480546	0.20345	0.189091	0.185417	0.194908	0.187165	0.203956	0.206328	0.181656
	2012	69.2	35.6049	218.954	0.8975	180.4	0.847	1.101	1.433	0.596	-1.471	0.776116	0.78818	15.92	4.1	3.71	0.88	3.21	0.603726	0.110202	0.607902	0.617179	0.233737	0.281505	0.163316	0.726959	0.559866	0.44027	0.435634	0.431269	0.421297	0.425872	0.446937	0.448155
	2012	56	29.8184	192.651	0.937723	205.9	0.852	1.184	1.429	0.616	-0.722	1.2252	0.936944	24.51	22.85	20.02	0.68	5.3	0.611634	0.125779	0.609057	0.639183	0.233553	0.28459	0.203901	0.794353	0.588125	0.467982	0.467425	0.436311	0.47009	0.4491	0.457414	0.481148
	2012	16	27.9196	181.831	0.650373	89.3	0.618	0.964	-0.32	-0.04	-0.716	0.750633	0.64126	24.9	4.88	4.39	0.49	2.43	0.555141	0.054551	0.554991	0.580859	0.152921	0.183403	0.204226	0.723134	0.531956	0.343472	0.330373	0.353251	0.330342	0.352257	0.353732	0.33415
	2012	0	23.3206	144.454	-0.0695079	0	-0.567	0.291	-3	-0.662	-0.982	-0.673251	-0.0695079	23.05	3.22	2.83	0	1.2	0.413611	0	0.281192	0.402439	0.029367	0.0874595	0.189813	0.50945	0.396936	0.227356	0.192969	0.207702	0.20505	0.216246	0.221984	0.209991
	2012	0	19.9133	125.897	-0.139409	0	-0.479	0.361	-3	-0.598	-1.205	-0.823704	-0.139409	21.09	0.68	0.68	0.1	1.23	0.399869	0	0.301525	0.420997	0.029367	0.0973315	0.17773	0.486871	0.383657	0.240319	0.189255	0.198519	0.205452	0.202843	0.209197	0.210722
	2012	0	19.1175	100.602	0.0695079	0	-0.207	0.536	-3	-0.485	-1.312	-0.0834518	0.0695079	19.43	0.39	0.29	0	1.27	0.440942	0	0.364372	0.467391	0.029367	0.114762	0.171932	0.597962	0.423344	0.243052	0.217965	0.247467	0.248142	0.244821	0.263616	0.238821
	2012	0	24.9097	105.645	8.50916e-08	0	-0.662	0.299	-3	-0.722	-1.45	-1.20105	8.50916e-08	17.77	0.2	0.2	0	1.23	0.427277	0	0.259242	0.40456	0.029367	0.0782045	0.164454	0.430243	0.41014	0.220612	0.187544	0.178674	0.200202	0.184514	0.192729	0.239144
	2012	0	29.5101	104.155	8.50916e-08	0	-0.144	0.519	-3	-0.458	-1.596	-0.938049	8.50916e-08	16.21	0.2	0.2	0.1	1.29	0.427277	0	0.378928	0.462884	0.029367	0.118926	0.156543	0.469712	0.41014	0.198582	0.222716	0.220162	0.211365	0.2084	0.220572	0.238584
	2012	0	33.4076	124.697	-0.430292	0	-0.79	-0.1	-3	-0.803	-1.919	-1.17172	-0.430292	15.14	1.46	1.27	0.1	1.17	0.342681	0	0.229667	0.29878	0.029367	0.0657103	0.139041	0.434645	0.3284	0.177002	0.172096	0.176915	0.187375	0.176318	0.184619	0.183521
	2012	43.6	36.7127	150.822	0.619889	134.6	0.658	0.848	0.774	0.311	-1.678	0.19912	0.523595	15.33	10.16	8.98	0.68	2.8	0.549148	0.0822236	0.564233	0.550106	0.203356	0.237544	0.1521	0.640368	0.509604	0.363654	0.368599	0.356099	0.359136	0.363953	0.362474	0.362348
	2012	27.8	37.5113	178.389	0.0412223	73.8	0.127	0.486	-0.82	-0.231	-1.796	-0.326094	-0.017744	16.11	8.89	7.81	0.68	1.99	0.435381	0.0450825	0.441543	0.454136	0.12987	0.153941	0.145706	0.561548	0.406769	0.309497	0.280613	0.287765	0.287465	0.270605	0.269541	0.285802
	2013	19	39.9132	230.566	-0.25781	40.8	-0.262	0.388	-1.922	-0.472	-2.156	-1.01953	-0.324924	15.82	4.69	4.1	0.49	1.3	0.376591	0.0249236	0.351664	0.428155	0.0790651	0.116767	0.126199	0.457484	0.348416	0.258476	0.23782	0.213518	0.247117	0.226485	0.210056	0.261564
	2013	20.2	36.3153	216.304	-0.0386053	52.7	-0.062	0.409	-1.485	-0.351	-2.285	-0.210146	-0.0703028	15.23	4.3	3.81	0.39	0.98	0.419687	0.032193	0.397874	0.433722	0.0992117	0.135431	0.119209	0.578949	0.396785	0.293759	0.276227	0.263941	0.27243	0.286974	0.290238	0.297475
	2013	7	35.1133	224.179	0.18908	25.7	-0.183	0.539	-2.228	-0.432	-2.512	-0.360928	0.186064	14.45	1.66	1.46	0.29	0.88	0.46445	0.0156995	0.369917	0.468187	0.0649578	0.122937	0.106909	0.556321	0.445485	0.243596	0.226189	0.245839	0.232637	0.250556	0.240168	0.252212
	2013	0	30.5136	204.928	0.139409	0	0.114	0.702	-3	-0.373	-2.652	-0.718264	0.139409	13.77	3.03	2.64	0.2	0.7	0.454685	0	0.43854	0.5114	0.029367	0.132038	0.0993227	0.502695	0.436622	0.193281	0.226575	0.223162	0.227503	0.222925	0.210652	0.224595
	2013	47	24.8179	141.456	1.03682	239.7	1.022	1.309	1.958	0.925	-1.965	1.05383	0.949047	13.87	9.57	8.5	0.88	1.46	0.631118	0.146426	0.648336	0.672322	0.257941	0.332254	0.136548	0.768635	0.590424	0.493377	0.474882	0.451584	0.471105	0.460522	0.466666	0.50467
	2013	0	19.3242	111.94	-0.139409	0	-0.479	0.361	-3	-0.598	-2.048	-0.0462861	-0.139409	15.33	5.76	5.08	0.2	0.71	0.399869	0	0.301525	0.420997	0.029367	0.0973315	0.132051	0.60354	0.383657	0.242353	0.19555	0.238038	0.212456	0.238739	0.241826	0.220758
	2013	22	20.9353	103.652	0.882224	183.8	0.821	1.129	1.063	0.406	-1.691	0.894819	0.81725	15.23	7.32	6.45	0.49	1.42	0.600723	0.112279	0.601895	0.624602	0.21668	0.252198	0.151395	0.744772	0.565388	0.429571	0.425574	0.407745	0.41979	0.394171	0.436017	0.446352
	2013	0	26.6167	109.956	8.50916e-08	0	-0.662	0.299	-3	-0.722	-1.748	-1.70849	8.50916e-08	15.04	1.95	1.66	0	0.75	0.427277	0	0.259242	0.40456	0.029367	0.0782045	0.148307	0.35409	0.41014	0.212872	0.172582	0.149055	0.199291	0.157938	0.167134	0.228431
	2013	0	33.3097	114.76	8.50916e-08	0	-0.144	0.519	-3	-0.458	-1.995	0	8.50916e-08	13.96	0.39	0.39	0.1	0.74	0.427277	0	0.378928	0.462884	0.029367	0.118926	0.134923	0.610486	0.41014	0.177577	0.208296	0.255153	0.194318	0.225231	0.198896	0.205681
	2013	0	32.6348	120.428	-0.430292	0	-0.79	-0.1	-3	-0.803	-2.25	-0.835576	-0.430292	12.99	1.37	1.27	0.1	0.73	0.342681	0	0.229667	0.29878	0.029367	0.0657103	0.121105	0.48509	0.3284	0.181494	0.179697	0.191474	0.188447	0.186757	0.19024	0.19367
	2013	8.2	35.3166	147.893	-0.621588	25.3	-0.629	-0.225	-2.456	-0.673	-2.591	-0.836049	-0.63099	12.21	0.78	0.68	0.29	0.68	0.305071	0.0154551	0.266867	0.265642	0.0544465	0.0857628	0.102628	0.485019	0.290275	0.248897	0.194212	0.207444	0.229118	0.201384	0.201874	0.209235
	2013	21.6	35.6224	168.874	-0.141932	57.3	-0.067	0.338	-1.334	-0.377	-2.672	-0.152266	-0.148469	12.11	7.71	6.84	0.68	0.88	0.399372	0.0350031	0.396719	0.414899	0.106173	0.131421	0.098239	0.587635	0.381936	0.304787	0.263523	0.28212	0.270512	0.252734	0.264222	0.278094
	2014	33.4	36.0214	194.555	0.112318	71.7	0.056	0.597	-0.919	-0.225	-2.68	0.411807	0.128835	12.79	9.47	8.4	0.78	1.02	0.449358	0.0437996	0.425139	0.483563	0.125305	0.154867	0.0978055	0.672286	0.434614	0.340598	0.330569	0.319639	0.335017	0.339287	0.32774	0.333713
	2014	23.4	33.7187	192.49	0.0494278	61	0.019	0.468	-1.223	-0.289	-2.653	0.398043	0.0805289	13.96	6.64	5.86	0.68	0.69	0.436994	0.0372633	0.41659	0.449364	0.11129	0.144995	0.0992685	0.670221	0.425437	0.327517	0.311311	0.301327	0.330846	0.323341	0.335514	0.321917
	2014	0	34.6112	225.845	8.50916e-08	0	-0.423	0.415	-3	-0.581	-2.927	-0.801019	8.50916e-08	13.57	2.44	2.15	0.2	0.57	0.427277	0	0.314464	0.435313	0.029367	0.0999537	0.0844216	0.490276	0.41014	0.169798	0.19735	0.206245	0.195835	0.203804	0.198894	0.21391
	2014	92.7	28.3386	179.065	1.60754	517.6	1.566	1.682	5.12	1.557	1.406	1.71784	1.53136	15.53	15.14	13.38	0.88	1.5	0.743321	0.316188	0.77403	0.771209	0.403716	0.429739	0.319209	0.868284	0.701043	0.584155	0.559238	0.56472	0.557511	0.566329	0.555747	0.561896
	2014	0	25.5331	146.359	-0.0695079	0	-0.567	0.291	-3	-0.662	-0.219	-0.755927	-0.0695079	17.77	5.76	5.08	0.29	0.7	0.413611	0	0.281192	0.402439	0.029367	0.0874595	0.231157	0.497043	0.396936	0.217844	0.188329	0.204732	0.201657	0.198533	0.181737	0.204528
	2014	0	19.8255	123.734	-0.139409	0	-0.479	0.361	-3	-0.598	-0.52	-0.674736	-0.139409	16.7	1.37	1.17	0.1	0.64	0.399869	0	0.301525	0.420997	0.029367	0.0973315	0.214847	0.509227	0.383657	0.240626	0.189287	0.205388	0.20559	0.20872	0.214291	0.211614
	2014	29	20.7228	104.296	1.05171	242.3	1.014	1.268	1.805	0.69	-0.175	1.08111	0.962277	16.11	6.45	5.66	0.39	1.3	0.634045	0.148015	0.646488	0.661453	0.250887	0.296005	0.233541	0.772729	0.592938	0.465229	0.45874	0.432249	0.441637	0.436725	0.448394	0.495538
	2014	0	21.0262	91.3496	8.50916e-08	0	-0.662	0.299	-3	-0.722	-0.044	0.316102	8.50916e-08	15.92	3.13	2.73	0	0.73	0.427277	0	0.259242	0.40456	0.029367	0.0782045	0.240639	0.657924	0.41014	0.23631	0.264674	0.255572	0.253935	0.261549	0.276495	0.269475
	2014	0	29.8159	105.006	8.50916e-08	0	-0.144	0.519	-3	-0.458	-0.335	-1.11418	8.50916e-08	14.75	0.49	0.39	0	0.7	0.427277	0	0.378928	0.462884	0.029367	0.118926	0.224871	0.443279	0.41014	0.196985	0.219816	0.201454	0.207816	0.201181	0.218277	0.235886
	2014	0	34.2131	126.11	-0.430292	0	-0.79	-0.1	-3	-0.803	-0.838	-1.28826	-0.430292	13.57	0.1	0.1	0	0.7	0.342681	0	0.229667	0.29878	0.029367	0.0657103	0.197616	0.417155	0.3284	0.172209	0.173978	0.169169	0.186091	0.177198	0.179012	0.178924
	2014	20.9	36.0272	149.411	-0.0302708	64.5	0.008	0.292	-1.167	-0.32	-1.116	-0.449743	-0.0782845	12.79	2.64	2.34	0.49	0.81	0.421325	0.0394013	0.414048	0.402704	0.113872	0.140213	0.182552	0.542992	0.395269	0.298786	0.253414	0.26502	0.267525	0.257488	0.26239	0.276512
	2014	29.4	37.0077	172.452	0.0853179	78	0.172	0.521	-0.687	-0.194	-1.265	-0.074599	0.0462794	13.87	13.38	11.82	0.98	1.09	0.44405	0.0476481	0.451941	0.463415	0.136001	0.159648	0.174478	0.599291	0.418931	0.319138	0.288299	0.287765	0.305028	0.297369	0.278473	0.296655
	2015	169.7	32.6338	171.337	1.76321	364.3	1.718	1.799	4.731	2.105	1.789	1.78918	1.89989	29.39	32.42	28.52	1.46	6.75	0.773926	0.222541	0.80915	0.802227	0.385782	0.514268	0.339962	0.87899	0.77105	0.6899	0.66299	0.637018	0.635944	0.618776	0.598934	0.634447
	2015	0	37.4246	227.101	-1.08536	0	-0.767	-0.066	-3.136	-0.741	-0.476	-1.39134	-1.08536	36.52	4.88	4.2	0.1	0.91	0.213893	0	0.234982	0.307794	0.0230971	0.0752738	0.217231	0.401685	0.203961	0.151964	0.177623	0.171322	0.180394	0.174679	0.180618	0.18788
	2015	0	34.5215	224.172	8.50916e-08	0	-0.423	0.415	-3	-0.581	-0.976	-0.718594	8.50916e-08	31.84	0.88	0.78	0	1.16	0.427277	0	0.314464	0.435313	0.029367	0.0999537	0.190138	0.502645	0.41014	0.170344	0.197883	0.206245	0.197011	0.205549	0.201108	0.212738
	2015	4.2	26.1274	173.635	0.35977	23.5	0.292	0.78	-2.296	-0.285	-1.117	0.582576	0.373021	28.03	1.46	1.27	0.2	1.67	0.498008	0.0143555	0.479667	0.532078	0.0618229	0.145612	0.182498	0.697914	0.481	0.283673	0.255031	0.281382	0.251236	0.28629	0.287451	0.254852
	2015	0	23.0238	138.538	-0.0695079	0	-0.567	0.291	-3	-0.662	-1.372	-0.435856	-0.0695079	25.1	1.66	1.46	0	1.34	0.413611	0	0.281192	0.402439	0.029367	0.0874595	0.168681	0.545076	0.396936	0.228567	0.1868	0.22242	0.205738	0.225759	0.215075	0.209597
	2015	3	21.1201	128.45	-0.0268944	19.6	-0.209	0.479	-2.413	-0.481	-1.571	-0.655509	-0.0259128	22.66	2.34	2.05	0.29	2.3	0.421989	0.0119731	0.363909	0.45228	0.0564289	0.115379	0.157898	0.512113	0.405217	0.30013	0.213204	0.22176	0.237915	0.232367	0.243116	0.242057
	2015	0	19.6206	100.538	0.0695079	0	-0.207	0.536	-3	-0.485	-1.682	-0.079308	0.0695079	20.8	1.86	1.66	0	1.42	0.440942	0	0.364372	0.467391	0.029367	0.114762	0.151883	0.598584	0.423344	0.241338	0.218448	0.247467	0.248415	0.25128	0.259626	0.241116
	2015	0	23.2171	96.8118	8.50916e-08	0	-0.662	0.299	-3	-0.722	-1.774	-0.21562	8.50916e-08	18.95	0.39	0.29	0.1	1.52	0.427277	0	0.259242	0.40456	0.029367	0.0782045	0.146898	0.578127	0.41014	0.22778	0.236053	0.237786	0.250145	0.23554	0.244491	0.259706
	2015	0	26.2223	94.2556	8.50916e-08	0	-0.144	0.519	-3	-0.458	-1.794	0.409103	8.50916e-08	17.29	0.2	0.2	0	1.27	0.427277	0	0.378928	0.462884	0.029367	0.118926	0.145814	0.67188	0.41014	0.214706	0.274541	0.274208	0.254186	0.262061	0.267584	0.269237
	2015	0	35.4141	130.586	-0.430292	0	-0.79	-0.1	-3	-0.803	-2.203	-1.67658	-0.430292	16.02	0	0	0	1.16	0.342681	0	0.229667	0.29878	0.029367	0.0657103	0.123652	0.358879	0.3284	0.164851	0.169089	0.151367	0.168819	0.151705	0.163574	0.168201
	2015	27	36.819	154.517	0.174981	83.3	0.217	0.469	-0.548	-0.15	-2.236	-0.498041	0.0882548	15.63	7.32	6.45	0.29	2.39	0.461678	0.0508858	0.462338	0.449629	0.142409	0.166435	0.121864	0.535744	0.426905	0.313083	0.27675	0.293764	0.294342	0.285344	0.283868	0.294056
	2015	101.1	34.6239	154.783	1.42818	268.3	1.411	1.533	3.817	1.486	1.076	1.44432	1.41094	15.82	10.74	9.57	1.17	3.55	0.70806	0.163897	0.738216	0.731707	0.343645	0.418788	0.301328	0.827237	0.678167	0.523651	0.548114	0.560675	0.545421	0.530407	0.519448	0.527407
	2016	126.67	34.9302	194.169	1.38289	271.9	1.323	1.504	3.077	1.369	2.092	1.41774	1.36051	20.9	15.72	13.87	0.78	2.92	0.699154	0.166097	0.717884	0.724019	0.309529	0.40074	0.35638	0.823249	0.668588	0.572579	0.544654	0.507371	0.548252	0.534918	0.554163	0.528664
	2016	14.8	37.1999	222.188	-0.207503	38.6	-0.211	0.302	-1.926	-0.455	-0.465	-0.560271	-0.240709	20.51	3.52	3.13	0.39	1.4	0.386481	0.0235797	0.363447	0.405355	0.0788806	0.119389	0.217827	0.526405	0.364414	0.265263	0.243865	0.250324	0.248017	0.242553	0.247496	0.267837
	2016	0	35.1077	218.536	8.50916e-08	0	-0.423	0.415	-3	-0.581	-1.024	-0.470138	8.50916e-08	19.63	8.59	7.52	0.59	1.7	0.427277	0	0.314464	0.435313	0.029367	0.0999537	0.187537	0.539932	0.41014	0.166752	0.193683	0.206245	0.196595	0.210455	0.215181	0.200375
	2016	0	31.9145	215.696	0.139409	0	0.114	0.702	-3	-0.373	-1.359	-1.6808	0.139409	18.75	2.54	2.15	0	0.87	0.454685	0	0.43854	0.5114	0.029367	0.132038	0.169385	0.358245	0.436622	0.185585	0.215987	0.174697	0.189638	0.171693	0.179387	0.226008
	2016	62.4	25.4208	143.28	1.3086	318.2	1.36	1.541	3.059	1.445	0.64	1.29576	1.18288	18.16	8.89	7.81	0.78	2.63	0.684548	0.19438	0.726433	0.733828	0.308699	0.412463	0.277703	0.804942	0.634844	0.536698	0.522575	0.50031	0.522708	0.52796	0.538098	0.548988
	2016	68	20.7186	117.293	1.71793	443.2	1.685	1.785	5.009	2.052	1.634	1.73446	1.66288	19.82	15.72	13.87	0.88	3.95	0.765023	0.270739	0.801525	0.798515	0.398598	0.506093	0.331563	0.870778	0.726027	0.617833	0.608809	0.581757	0.590999	0.593747	0.603291	0.641741
	2016	0	20.8101	102.588	0.0695079	0	-0.207	0.536	-3	-0.485	1.38	-0.217344	0.0695079	21.39	5.76	4.98	0	1.05	0.440942	0	0.364372	0.467391	0.029367	0.114762	0.3178	0.577869	0.423344	0.237105	0.20781	0.241773	0.241923	0.246709	0.243561	0.240938
	2016	18.6	22.6193	93.7071	1.56778	385.7	1.737	1.785	4.28	2.062	1.709	1.32657	1.50759	19.73	1.76	1.56	0.39	1.92	0.735505	0.235614	0.81354	0.798515	0.36499	0.507635	0.335627	0.809565	0.696527	0.397883	0.462407	0.570239	0.554022	0.551122	0.563647	0.448756
	2016	41.2	24.9121	84.7229	1.99282	656.3	1.878	1.944	7.274	2.545	2.657	1.93844	1.9719	19.63	13.67	12.11	1.07	4.79	0.819069	0.400916	0.846118	0.840668	0.50302	0.582138	0.386995	0.90139	0.78473	0.471915	0.685423	0.638808	0.71057	0.723112	0.775314	0.62959
	2016	0	30.5078	113.518	-0.430292	0	-0.79	-0.1	-3	-0.803	2.198	-0.341334	-0.430292	20.7	6.15	5.37	0.2	1.36	0.342681	0	0.229667	0.29878	0.029367	0.0657103	0.362124	0.559261	0.3284	0.193312	0.186833	0.215807	0.208067	0.204757	0.188774	0.213245
	2016	10	35.4024	150.983	-0.515308	30.9	-0.508	-0.131	-2.273	-0.623	1.606	-0.942157	-0.540999	18.85	1.76	1.56	0.39	1.44	0.325966	0.018876	0.294824	0.290562	0.0628832	0.0934752	0.330046	0.469095	0.30737	0.257685	0.201961	0.201567	0.230187	0.198726	0.209302	0.218597
	2016	99	34.0199	148.815	1.39867	262.7	1.385	1.511	3.69	1.436	2.502	1.5	1.43572	18.26	12.7	11.23	1.46	4.99	0.702258	0.160476	0.732209	0.725875	0.33779	0.411075	0.378597	0.835592	0.682874	0.526563	0.560491	0.535023	0.547369	0.528219	0.531744	0.54257
	2017	83.63	35.6133	185.034	0.914452	179.5	0.839	1.149	1.423	0.633	2.688	1.16267	0.956146	23.44	20.31	17.97	1.37	5.09	0.607059	0.109652	0.606054	0.629905	0.233276	0.287213	0.388675	0.78497	0.591773	0.473523	0.46133	0.432356	0.457135	0.438238	0.435815	0.456009
	2017	1.4	37.3015	225.689	-0.904033	3.6	-0.699	-0.024	-3.021	-0.714	-0.682	-1.2546	-0.89771	24.9	5.96	5.18	0.29	1.18	0.249542	0.00219914	0.250693	0.318929	0.0283989	0.0794385	0.206069	0.422206	0.239608	0.184776	0.184603	0.176836	0.181863	0.17823	0.18984	0.196452
	2017	0	36.9143	239.939	8.50916e-08	0	-0.423	0.415	-3	-0.581	-1.231	-1.77331	8.50916e-08	22.36	0.49	0.49	0	1.09	0.427277	0	0.314464	0.435313	0.029367	0.0999537	0.176321	0.344363	0.41014	0.155302	0.181233	0.159274	0.179452	0.158435	0.15447	0.208275
	2017	0	28.7218	191.671	0.139409	0	0.114	0.702	-3	-0.373	-1.469	-0.0772877	0.139409	20.21	0.1	0.1	0	1.03	0.454685	0	0.43854	0.5114	0.029367	0.132038	0.163425	0.598887	0.436622	0.202621	0.234744	0.252352	0.233147	0.249272	0.247876	0.222458
	2017	0	26.0172	157.297	-0.0695079	0	-0.567	0.291	-3	-0.662	-1.728	-1.30402	-0.0695079	18.55	0	0	0	1.06	0.413611	0	0.281192	0.402439	0.029367	0.0874595	0.14939	0.41479	0.396936	0.215649	0.199932	0.174809	0.20153	0.183983	0.20107	0.207298
	2017	0	20.8229	130.85	-0.139409	0	-0.479	0.361	-3	-0.598	-1.866	-1.22637	-0.139409	17.19	0.1	0.1	0.1	1.11	0.399869	0	0.301525	0.420997	0.029367	0.0973315	0.141913	0.426443	0.383657	0.237059	0.188224	0.177648	0.205339	0.180905	0.206827	0.210534
	2017	0	23.9073	118.07	0.0695079	0	-0.207	0.536	-3	-0.485	-2.056	-2.34519	0.0695079	16.11	0.88	0.78	0.1	1.16	0.440942	0	0.364372	0.467391	0.029367	0.114762	0.131617	0.25854	0.423344	0.224918	0.164704	0.131606	0.201085	0.165505	0.174424	0.21903
	2017	0	25.3125	105.691	8.50916e-08	0	-0.662	0.299	-3	-0.722	-2.131	-1.20644	8.50916e-08	15.04	0.39	0.29	0	1.05	0.427277	0	0.259242	0.40456	0.029367	0.0782045	0.127554	0.429433	0.41014	0.218832	0.186942	0.178674	0.199841	0.18103	0.19069	0.238865
	2017	6.4	29.7142	104.733	0.57116	101.9	0.5	0.887	0.025	0.009	-2.018	-0.312818	0.528195	14.16	0.1	0.1	0.1	1.05	0.539568	0.062248	0.527726	0.560445	0.168826	0.190961	0.133677	0.563541	0.510478	0.277654	0.274085	0.304405	0.268663	0.304286	0.302301	0.296497
	2017	4.4	32.6161	118.114	-0.187244	23.7	-0.503	0.124	-2.289	-0.613	-2.21	-0.473605	-0.189256	13.48	4.3	3.81	0.39	1.41	0.390464	0.0144777	0.29598	0.358165	0.0621456	0.0950177	0.123273	0.539411	0.374188	0.244037	0.220135	0.229033	0.229824	0.235823	0.232069	0.236565
	2017	28.05	33.9237	139.833	0.207402	86.6	0.25	0.497	-0.442	-0.121	-2.119	0.213517	0.199178	14.06	11.62	10.25	0.98	2.4	0.468052	0.0529016	0.469963	0.457052	0.147296	0.170909	0.128204	0.642529	0.447976	0.342163	0.309717	0.30861	0.336872	0.330248	0.318068	0.341009
	2017	3	37.2179	175.91	-0.85636	8	-1.164	-0.344	-2.878	-0.812	-2.637	-0.982804	-0.84144	16.41	8.79	7.71	0.49	1.12	0.258915	0.00488699	0.143253	0.234093	0.0349915	0.0643221	0.100135	0.462995	0.250297	0.200929	0.169546	0.181285	0.180491	0.174065	0.168276	0.161871
	2018	40.6	38.9087	216.988	0.260087	87.2	0.192	0.691	-0.417	-0.102	-2.598	0.0674439	0.190692	16.31	7.91	7.03	0.68	1.51	0.47841	0.0532682	0.456562	0.508484	0.148449	0.173839	0.102249	0.620607	0.446364	0.33414	0.335522	0.310947	0.340821	0.327942	0.328322	0.333407
	2018	36.6	38.6109	223.277	0.353797	95.4	0.308	0.684	-0.144	-0.034	-2.48	0.066209	0.272907	17.29	10.16	8.98	0.68	1.18	0.496833	0.0582773	0.483364	0.506628	0.161035	0.184328	0.108643	0.620422	0.461982	0.325873	0.322727	0.310947	0.333063	0.32706	0.313234	0.332135
	2018	39.8	33.3235	215.22	0.734873	146.3	0.58	1.001	0.625	0.269	-2.02	0.760827	0.688508	18.07	10.55	9.28	0.59	1.55	0.571754	0.0893708	0.546211	0.590668	0.196487	0.231066	0.133568	0.724664	0.540931	0.385223	0.391941	0.396398	0.396687	0.3825	0.397179	0.408955
	2018	0	32.6164	216.559	0.139409	0	0.114	0.702	-3	-0.373	-2.292	-1.80532	0.139409	17.97	2.34	2.05	0.1	0.73	0.454685	0	0.43854	0.5114	0.029367	0.132038	0.11883	0.339558	0.436622	0.181599	0.210647	0.162675	0.189316	0.172072	0.190885	0.221028
	2018	0	23.5219	143.124	-0.0695079	0	-0.567	0.291	-3	-0.662	-2.394	-0.617388	-0.0695079	16.7	0.59	0.49	0	0.75	0.413611	0	0.281192	0.402439	0.029367	0.0874595	0.113303	0.517834	0.396936	0.226527	0.190659	0.211971	0.20505	0.216768	0.217989	0.209352
	2018	0	21.12	132.172	-0.139409	0	-0.479	0.361	-3	-0.598	-2.467	-1.35335	-0.139409	15.53	0.29	0.29	0	0.75	0.399869	0	0.301525	0.420997	0.029367	0.0973315	0.109347	0.407387	0.383657	0.235962	0.187848	0.177648	0.205339	0.17765	0.208247	0.210536
	2018	0	23.1154	116.722	0.0695079	0	-0.207	0.536	-3	-0.485	-2.52	-1.94634	0.0695079	14.55	0.2	0.2	0	0.79	0.440942	0	0.364372	0.467391	0.029367	0.114762	0.106475	0.318397	0.423344	0.228195	0.166781	0.156211	0.203234	0.163914	0.189605	0.221038
	2018	0	23.8161	100.34	8.50916e-08	0	-0.662	0.299	-3	-0.722	-2.486	-0.596064	8.50916e-08	13.48	0.1	0.1	0	0.79	0.427277	0	0.259242	0.40456	0.029367	0.0782045	0.108318	0.521034	0.41014	0.225301	0.213985	0.206772	0.24687	0.217981	0.224442	0.251289
	2018	0	27.7233	98.1424	8.50916e-08	0	-0.144	0.519	-3	-0.458	-2.46	-0.00207598	8.50916e-08	12.5	0.1	0.1	0	0.74	0.427277	0	0.378928	0.462884	0.029367	0.118926	0.109726	0.610174	0.41014	0.20758	0.252429	0.251201	0.251824	0.25383	0.247801	0.257304
	2018	23.8	33.9199	120.122	0.564413	128.2	0.432	0.833	0.497	0.227	-2.276	0.136919	0.495945	12.01	4.39	3.91	0.59	1.09	0.538241	0.078314	0.512015	0.546129	0.190586	0.224587	0.119697	0.631033	0.504351	0.327266	0.346744	0.343148	0.3343	0.351141	0.341147	0.360347
	2018	46.1	33.729	136.552	0.677301	142.3	0.713	0.896	0.947	0.381	-1.843	0.761374	0.675947	12.7	11.91	10.55	1.07	1.48	0.560435	0.0869273	0.576941	0.562831	0.211332	0.248342	0.143159	0.724746	0.538545	0.399786	0.427432	0.390706	0.400591	0.392486	0.40766	0.425382
	2018	4.9	39.0154	188.446	-0.772562	13	-0.946	-0.241	-2.72	-0.768	-2.386	-1.50994	-0.771948	14.26	5.18	4.59	0.2	0.66	0.27539	0.00794136	0.193623	0.2614	0.0422756	0.0711091	0.113736	0.383887	0.263498	0.20138	0.176422	0.154452	0.171712	0.153246	0.150557	0.166501
	2019	28.6	41.5115	231.512	0.00253863	61.4	-0.043	0.531	-1.253	-0.307	-2.596	-0.704418	-0.0899244	13.48	1.17	1.07	0.29	0.65	0.427776	0.0375076	0.402264	0.466066	0.109907	0.142218	0.102357	0.504773	0.393057	0.275307	0.262682	0.241269	0.27446	0.259004	0.256149	0.276008
	2019	4.6	37.5155	225.499	-0.661984	12	-0.56	0.064	-2.76	-0.652	-2.97	-1.0941	-0.667787	12.79	1.46	1.27	0.1	0.51	0.297129	0.00733048	0.28281	0.342259	0.0404315	0.089002	0.0820916	0.446293	0.283285	0.210724	0.196897	0.188458	0.193809	0.190584	0.19719	0.213588
	2019	6	36.2112	233.266	0.166491	22.1	-0.214	0.522	-2.338	-0.453	-3.167	-0.810484	0.160305	12.21	0.68	0.59	0.2	0.56	0.460009	0.0135003	0.362754	0.46368	0.0598866	0.119698	0.071417	0.488855	0.440592	0.229471	0.212897	0.224102	0.216067	0.221769	0.213414	0.244897
	2019	0	30.2118	201.128	0.139409	0	0.114	0.702	-3	-0.373	-3.24	-0.498887	0.139409	11.62	1.66	1.46	0	0.48	0.454685	0	0.43854	0.5114	0.029367	0.132038	0.0674614	0.535617	0.436622	0.194893	0.228636	0.231929	0.228119	0.231863	0.224951	0.222537
	2019	35.8	23.6216	138.762	0.816001	182.6	0.742	1.119	1.157	0.547	-2.624	0.85596	0.762585	11.33	5.66	5.08	0.49	0.8	0.587704	0.111546	0.583641	0.621951	0.221013	0.273947	0.10084	0.738941	0.555003	0.464821	0.442813	0.423732	0.424369	0.418976	0.433814	0.466032
	2019	0	20.0193	124.236	-0.139409	0	-0.479	0.361	-3	-0.598	-2.603	-0.708117	-0.139409	11.91	4.69	4.1	0.1	0.51	0.399869	0	0.301525	0.420997	0.029367	0.0973315	0.101978	0.504218	0.383657	0.239947	0.188114	0.20982	0.205452	0.205418	0.213616	0.211778
	2019	0	22.9126	114.072	0.0695079	0	-0.207	0.536	-3	-0.485	-2.661	-1.42146	0.0695079	11.52	0.68	0.59	0	0.53	0.440942	0	0.364372	0.467391	0.029367	0.114762	0.098835	0.397165	0.423344	0.229016	0.169868	0.178674	0.204198	0.177957	0.194782	0.22444
	2019	0	22.0196	94.6245	8.50916e-08	0	-0.662	0.299	-3	-0.722	-2.539	0.00674012	8.50916e-08	10.94	0.2	0.2	0	0.54	0.427277	0	0.259242	0.40456	0.029367	0.0782045	0.105446	0.611497	0.41014	0.232547	0.246989	0.239083	0.25243	0.243251	0.259491	0.263269
	2019	15	28.5175	99.941	1.04223	238.9	0.993	1.239	1.817	0.636	-2.114	0.752694	0.959346	10.45	1.27	1.17	0.29	0.63	0.632181	0.145938	0.641636	0.653765	0.251441	0.287675	0.128475	0.723444	0.592381	0.334123	0.37835	0.413732	0.412316	0.415472	0.432871	0.386797
	2019	0	34.6137	125.038	-0.430292	0	-0.79	-0.1	-3	-0.803	-2.487	-1.19957	-0.430292	10.25	4.3	3.71	0.1	0.52	0.342681	0	0.229667	0.29878	0.029367	0.0657103	0.108263	0.430465	0.3284	0.169783	0.180525	0.176915	0.186091	0.176716	0.176792	0.18012
	2019	0	35.1179	148.569	-1.38323	0	0.4	-0.997	-3.288	-0.901	-2.934	-1.2045	-1.38323	9.96	1.37	1.17	0	0.45	0.155331	0	0.504621	0.0609756	0.0160896	0.0505939	0.0840423	0.429725	0.147376	0.166689	0.15345	0.158909	0.184523	0.177541	0.166021	0.151342
	2019	6.8	40.7992	199.258	-0.689278	18	-0.783	-0.151	-2.563	-0.723	-3.363	-2.01961	-0.710777	9.57	0.39	0.39	0.2	0.47	0.291764	0.0109957	0.231285	0.28526	0.0495136	0.0780503	0.0607965	0.3074	0.275118	0.198598	0.174848	0.151701	0.169906	0.136544	0.143769	0.16958
	2020	16.6	38.0245	202.901	-0.335252	35.6	-0.322	0.349	-2.09	-0.513	-3.602	-0.129956	-0.328796	9.28	3.81	3.32	0.49	0.56	0.361365	0.0217471	0.3378	0.417815	0.0713199	0.110443	0.0478461	0.590983	0.34768	0.265666	0.241477	0.270537	0.24869	0.26559	0.240207	0.247746
	2020	13.3	36.8033	213.986	-0.260401	34.7	-0.256	0.271	-2.049	-0.484	-3.731	-0.358791	-0.272677	10.74	10.35	9.08	0.29	0.52	0.376081	0.0211973	0.35305	0.397137	0.0732101	0.114916	0.0408561	0.556642	0.358341	0.262105	0.241455	0.270799	0.248109	0.247411	0.252341	0.256577
	2020	54.5	33.3257	210.055	0.920026	200.4	0.829	1.168	1.354	0.584	-2.905	1.04294	0.868142	13.18	12.3	10.84	0.59	0.85	0.608155	0.122419	0.603743	0.634942	0.230095	0.279654	0.0856137	0.767001	0.575055	0.427138	0.426515	0.421368	0.445857	0.438781	0.425941	0.444205
	2020	7.8	31.5066	203.009	0.465441	43.6	0.41	0.841	-1.693	-0.21	-2.932	-0.0693012	0.446997	13.77	3.52	3.13	0.29	0.45	0.518783	0.0266341	0.506932	0.54825	0.0896224	0.15718	0.0841506	0.600086	0.495053	0.274237	0.259282	0.285626	0.261693	0.279176	0.279331	0.27027
	2020	0	22.4249	134.745	-0.0695079	0	-0.567	0.291	-3	-0.662	-2.958	-0.297469	-0.0695079	13.09	0.68	0.59	0	0.43	0.413611	0	0.281192	0.402439	0.029367	0.0874595	0.0827418	0.565844	0.396936	0.230962	0.185249	0.230266	0.206957	0.23024	0.213566	0.210293
	2020	0	20.6215	128.848	-0.139409	0	-0.479	0.361	-3	-0.598	-2.966	-1.05156	-0.139409	12.4	0.39	0.29	0	0.45	0.399869	0	0.301525	0.420997	0.029367	0.0973315	0.0823083	0.452677	0.383657	0.237793	0.187527	0.187523	0.205339	0.19943	0.208041	0.210848
	2020	1.4	20.0229	102.188	0.170351	11.7	-0.092	0.586	-2.649	-0.428	-2.883	-0.0737684	0.177528	11.72	0.49	0.39	0.1	0.49	0.460768	0.00714722	0.390943	0.480647	0.0455488	0.123554	0.0868057	0.599415	0.443864	0.284131	0.226863	0.254774	0.25444	0.256731	0.266515	0.254855
	2020	0	26.2128	107.399	8.50916e-08	0	-0.662	0.299	-3	-0.722	-2.931	-1.40607	8.50916e-08	11.04	2.34	2.05	0.29	0.55	0.427277	0	0.259242	0.40456	0.029367	0.0782045	0.0842048	0.399474	0.41014	0.214749	0.180899	0.178674	0.200062	0.179752	0.180095	0.234363
	2020	0	31.7134	107.277	8.50916e-08	0	-0.144	0.519	-3	-0.458	-3.03	-1.67288	8.50916e-08	10.45	1.07	0.98	0	0.47	0.427277	0	0.378928	0.462884	0.029367	0.118926	0.0788404	0.359435	0.41014	0.186711	0.224008	0.169253	0.185161	0.180867	0.217377	0.227669
	2020	35.6	30.7169	108.78	0.892762	191.8	0.859	1.151	1.616	0.737	-2.379	0.969151	0.880113	10.64	8.11	7.23	0.68	0.75	0.602795	0.117166	0.610675	0.630435	0.242174	0.303255	0.114115	0.755928	0.577329	0.396326	0.480557	0.440218	0.444135	0.453177	0.427768	0.479918
	2020	1.8	38.0198	156.328	-1.14796	5.6	-1.385	-0.72	-3.106	-0.851	-2.947	-1.61854	-1.14877	10.94	3.03	2.73	0.2	0.47	0.201587	0.00342089	0.0921904	0.134411	0.0244802	0.0583063	0.0833378	0.367589	0.191916	0.184099	0.152612	0.14455	0.1607	0.143157	0.137299	0.14681
	2020	82.7	32.9341	144.396	1.15639	219.5	1.173	1.334	2.709	1.055	-1.854	1.39904	1.23892	11.23	10.16	9.08	1.27	1.17	0.654624	0.134087	0.683226	0.67895	0.292564	0.352306	0.142563	0.820441	0.64549	0.502538	0.52256	0.488118	0.5402	0.503691	0.490906	0.526841
Todd River	2005	12	37.398	214.282	-0.328768	32.9	-0.281	0.371	-2.112	-0.502	-2.775	-0.499418	-0.343239	10.64	2.93	2.64	0.29	0	0.36264	0.0200977	0.347274	0.423648	0.0703057	0.112139	0.0926578	0.535538	0.344937	0.251555	0.230689	0.235504	0.238647	0.235571	0.237413	0.243407
	2005	9	36.9843	228.841	0.00769145	39.7	-0.068	0.456	-1.809	-0.374	-2.846	-0.85626	-0.0168244	10.45	3.13	2.73	0.2	0	0.428789	0.0242517	0.396488	0.446182	0.0842746	0.131883	0.0888106	0.481986	0.406944	0.240425	0.220097	0.224102	0.227262	0.224401	0.218148	0.248086
	2005	5	35.4111	231.547	0.300038	23.8	-0.116	0.563	-2.287	-0.405	-2.949	-0.709144	0.286164	10.06	1.17	1.07	0.2	0	0.486264	0.0145388	0.385397	0.474549	0.0622378	0.127102	0.0832295	0.504064	0.464501	0.228834	0.214531	0.219122	0.221337	0.21917	0.221158	0.245507
	2005	0	33.3244	218.101	0.281788	0	0.136	0.776	-3	-0.374	-3.158	-2.45942	0.281788	9.57	0.1	0.1	0	0	0.482676	0	0.443623	0.531018	0.029367	0.131883	0.0719046	0.241398	0.463669	0.177491	0.205815	0.145208	0.191601	0.173916	0.199249	0.216563
	2005	0	26.1705	155.96	-0.0695079	0	-0.477	0.4	-3	-0.607	-3.233	-1.23116	-0.0695079	9.18	0	0	0	0	0.413611	0	0.301987	0.431336	0.029367	0.0959432	0.0678407	0.425724	0.396936	0.214945	0.197619	0.183879	0.20153	0.183983	0.193103	0.205883
	2005	46.8	21.1202	124.901	1.3574	335.7	1.411	1.561	3.444	1.333	0.646	1.43339	1.27837	9.28	7.62	6.74	0.78	0.02	0.694143	0.20507	0.738216	0.73913	0.326449	0.395187	0.278028	0.825597	0.652983	0.53521	0.518856	0.514945	0.496615	0.532354	0.51325	0.54497
	2005	34	19.6181	95.3794	1.29087	330	1.313	1.495	3.014	1.224	1.332	1.44815	1.24715	13.09	15.14	13.28	0.49	0.27	0.681064	0.201588	0.715573	0.721633	0.306625	0.378374	0.315199	0.827812	0.647053	0.499723	0.541363	0.523007	0.471848	0.504592	0.487699	0.556467
	2005	0	22.631	93.8588	8.50916e-08	0	-0.598	0.317	-3	-0.681	1.562	0.0500114	8.50916e-08	14.65	2.83	2.44	0	0	0.427277	0	0.27403	0.409332	0.029367	0.0845288	0.327662	0.617991	0.41014	0.230145	0.256237	0.244027	0.253072	0.259458	0.260643	0.266782
	2005	8.2	30.4397	101.483	0.866767	173.4	0.842	1.122	0.92	0.299	1.631	0.300611	0.821744	13.87	1.66	1.56	0.29	0	0.597684	0.105925	0.606747	0.622747	0.210087	0.235693	0.331401	0.655599	0.566241	0.284087	0.313666	0.392755	0.345759	0.347891	0.330003	0.320691
	2005	97.1	33.0093	112.096	2.52929	661.7	2.437	2.368	9.087	3.973	3.546	2.02367	2.45626	14.45	12.3	10.94	1.07	0.06	0.924538	0.404215	0.975277	0.953075	0.586603	0.802406	0.435167	0.91418	0.87674	0.534871	0.671596	0.725061	0.644596	0.702334	0.669218	0.669742
	2005	6	34.9168	143.642	-0.675492	22.4	-0.792	-0.351	-2.475	-0.748	-0.45	-0.660184	-0.669387	17.68	8.01	7.03	0.39	0	0.294474	0.0136836	0.229205	0.232238	0.0535706	0.074194	0.21864	0.511411	0.282981	0.238937	0.186484	0.215568	0.224146	0.214706	0.196716	0.199653
	2005	36	36.434	168.047	0.232288	97.4	0.128	0.593	-0.088	-0.028	-0.477	0.15111	0.201712	16.99	6.93	6.15	0.88	0.01	0.472945	0.0594991	0.441774	0.482503	0.163616	0.185254	0.217177	0.633163	0.448458	0.344623	0.321941	0.326282	0.338188	0.324709	0.30372	0.327855
	2006	4.6	39.8583	210.317	-0.693454	12.6	-0.566	0.208	-2.751	-0.654	-1.181	-0.613401	-0.683159	16.02	2.64	2.34	0.39	0	0.290942	0.00769701	0.281423	0.380435	0.0408464	0.0886935	0.17903	0.518432	0.280364	0.192903	0.17897	0.221636	0.186869	0.216228	0.178753	0.174741
	2006	17.4	37.8282	211.293	0.257928	76.7	0.223	0.655	-0.698	-0.144	-1.297	0.180427	0.237821	14.75	5.08	4.49	0.59	0	0.477986	0.046854	0.463725	0.49894	0.135494	0.167361	0.172745	0.637563	0.455317	0.27042	0.250573	0.303699	0.252133	0.283621	0.252076	0.261298
	2006	3	34.1376	205.797	0.234391	14.3	-0.195	0.522	-2.572	-0.456	-1.628	0.223993	0.238532	13.87	2.73	2.44	0.29	0	0.473358	0.00873549	0.367144	0.46368	0.0490987	0.119235	0.154809	0.644101	0.455452	0.222475	0.214935	0.256641	0.229001	0.249638	0.250658	0.21576
	2006	20	28.988	188.799	0.69183	107.9	0.778	1.078	0.098	0.03	-1.403	0.730077	0.682021	12.89	2.25	2.05	0.39	0	0.563291	0.0659133	0.591959	0.611082	0.172191	0.1942	0.167001	0.720049	0.539699	0.353121	0.34918	0.363794	0.345959	0.367463	0.366459	0.353667
	2006	0	22.1553	134.539	-0.0695079	0	-0.477	0.4	-3	-0.607	-1.541	-0.193173	-0.0695079	12.6	4.88	4.3	0.1	0	0.413611	0	0.301987	0.431336	0.029367	0.0959432	0.159523	0.581496	0.396936	0.232019	0.186091	0.236155	0.206957	0.232413	0.213749	0.210432
	2006	0	18.415	118.195	-0.139409	0	-0.529	0.543	-3	-0.566	-1.627	-0.292847	-0.139409	12.01	0.78	0.68	0	0	0.399869	0	0.289972	0.469247	0.029367	0.102267	0.154863	0.566538	0.383657	0.245373	0.198634	0.233329	0.210216	0.227488	0.23367	0.210894
	2006	17	19.3946	95.0558	0.766807	165	0.769	1.103	0.852	0.346	-1.347	1.0228	0.764801	11.43	3.22	2.93	0.39	0.03	0.578032	0.100794	0.58988	0.617709	0.206952	0.242943	0.170035	0.763978	0.555424	0.416009	0.431384	0.402488	0.429281	0.422712	0.416474	0.426843
	2006	3	24.7306	102.835	0.192747	59	-0.042	0.634	-1.231	-0.279	-1.345	-0.663991	0.179513	11.13	1.56	1.37	0.1	0	0.465171	0.0360415	0.402495	0.493372	0.110922	0.146537	0.170144	0.51084	0.444241	0.280418	0.23189	0.257107	0.266232	0.268902	0.267666	0.276923
	2006	0	28.5638	97.3242	0.210046	0	-0.001	0.634	-3	-0.408	-1.459	0.156568	0.210046	10.55	0.39	0.39	0	0	0.468572	0	0.411969	0.493372	0.029367	0.126639	0.163966	0.633982	0.450041	0.203417	0.26356	0.262369	0.251927	0.258707	0.257536	0.25947
	2006	7	33.8161	118.396	-0.00206869	47.7	-0.084	0.51	-1.569	-0.37	-1.697	-0.307427	-0.021106	10.06	0.68	0.68	0.2	0	0.42687	0.0291387	0.392791	0.460498	0.0953391	0.1325	0.15107	0.56435	0.40613	0.253033	0.247285	0.245558	0.242283	0.259317	0.245347	0.253424
	2006	0	37.2643	156.14	-0.967363	0	0.5	-1.147	-3.191	-0.964	-2.304	-1.64789	-0.967363	9.67	2.73	2.44	0.2	0	0.237091	0	0.527726	0.0212089	0.0205615	0.0408761	0.118179	0.363185	0.226376	0.153018	0.146486	0.140347	0.160109	0.139532	0.138702	0.13799
	2006	24.5	35.3088	161.576	-0.137449	66.3	-0.233	0.304	-1.163	-0.366	-2.351	0.0813499	-0.113111	9.77	7.32	6.54	0.68	0.02	0.400254	0.0405009	0.358364	0.405885	0.114057	0.133117	0.115633	0.622694	0.388653	0.317846	0.274321	0.28212	0.297225	0.287846	0.275926	0.294857
	2007	84	34.683	179.939	1.16228	230.4	1.107	1.336	2.345	0.975	-1.266	1.41636	1.23533	14.45	20.41	17.97	1.07	0.32	0.655782	0.140745	0.667976	0.67948	0.275783	0.339966	0.174424	0.82304	0.644808	0.485128	0.472103	0.465785	0.506961	0.47942	0.44457	0.47026
	2007	0	38.0547	227.336	-0.281788	0	-0.501	0.19	-3	-0.62	-1.769	-1.33077	-0.281788	20.61	6.93	6.05	0	0	0.371877	0	0.296442	0.375663	0.029367	0.093938	0.147169	0.410775	0.35661	0.147779	0.173207	0.177019	0.180013	0.174865	0.17114	0.182001
	2007	1.5	33.9633	204.555	0.173838	7.1	-0.257	0.49	-2.786	-0.494	-2.082	0.207723	0.178799	19.43	7.23	6.45	0.88	0.04	0.461453	0.0043372	0.352819	0.455196	0.0392329	0.113373	0.130209	0.641659	0.444105	0.208519	0.208995	0.254932	0.200507	0.24237	0.247859	0.205627
	2007	0	31.0353	205.396	0.281788	0	0.136	0.776	-3	-0.374	-2.295	-0.838797	0.281788	21.19	9.28	8.11	0	0	0.482676	0	0.443623	0.531018	0.029367	0.131883	0.118667	0.484606	0.463669	0.190455	0.221816	0.212958	0.227033	0.218199	0.214049	0.221097
	2007	13	26.2599	147.623	0.36275	77.7	0.245	0.772	-0.67	-0.136	-2.284	0.0233672	0.327849	19.82	2.44	2.25	0.39	0.02	0.498594	0.0474649	0.468808	0.529958	0.136785	0.168595	0.119263	0.613993	0.472419	0.340688	0.287588	0.314239	0.32236	0.31323	0.302826	0.30966
	2007	6	17.1271	110.157	0.174392	43	0.143	0.744	-1.709	-0.322	-2.16	0.446381	0.202159	18.36	2.64	2.34	0.29	0.03	0.461562	0.0262676	0.44524	0.522534	0.0888848	0.139904	0.125982	0.677475	0.448543	0.353695	0.275594	0.298314	0.300989	0.302616	0.301388	0.278161
	2007	0	21.4849	107.956	0.0695079	0	-0.318	0.522	-3	-0.532	-2.236	-0.70824	0.0695079	16.99	1.27	1.07	0	0.02	0.440942	0	0.338725	0.46368	0.029367	0.107512	0.121864	0.504199	0.423344	0.234594	0.187274	0.221058	0.205134	0.221123	0.22419	0.232408
	2007	3	24.1601	100.286	0.192747	59	-0.042	0.634	-1.231	-0.279	-2.19	-0.366855	0.185725	15.72	0.98	0.88	0.1	0.04	0.465171	0.0360415	0.402495	0.493372	0.110922	0.146537	0.124357	0.555431	0.445421	0.283605	0.24726	0.271095	0.272815	0.275114	0.283871	0.283439
	2007	0	30.238	103.466	0.210046	0	-0.001	0.634	-3	-0.408	-2.26	-0.754851	0.210046	14.36	0.29	0.29	0	0.02	0.468572	0	0.411969	0.493372	0.029367	0.126639	0.120564	0.497204	0.450041	0.194754	0.232039	0.217148	0.217218	0.21619	0.228129	0.239919
	2007	2.4	33.9049	122.042	-0.245722	16.4	-0.44	0.3	-2.509	-0.592	-2.495	-0.811865	-0.25288	12.89	0.2	0.2	0.2	0.01	0.378967	0.0100183	0.310536	0.404825	0.0520031	0.098257	0.10783	0.488648	0.362102	0.218539	0.202338	0.210988	0.207946	0.20674	0.20445	0.207836
	2007	22	32.187	132.938	0.0902672	82.2	0.165	0.439	-0.568	-0.171	-2.279	0.449274	0.131898	12.79	7.62	6.74	0.59	0.01	0.445023	0.0502138	0.450323	0.441676	0.141487	0.163196	0.119534	0.677909	0.435196	0.335102	0.29194	0.328843	0.333193	0.310547	0.30841	0.333404
	2007	13	35.5305	162.152	-0.606022	35.2	-0.644	-0.043	-2.237	-0.705	-2.58	-0.233921	-0.568539	12.4	2.64	2.34	0.29	0	0.308132	0.0215027	0.263401	0.313892	0.0645429	0.0808268	0.103224	0.575381	0.302138	0.270927	0.217391	0.241051	0.242981	0.231785	0.224704	0.2333
	2008	0	39.9631	224.9	-1.08536	0	-0.798	0.092	-3.149	-0.748	-3.127	-1.64369	-1.08536	11.91	1.66	1.46	0.2	0	0.213893	0	0.227819	0.349682	0.0224978	0.074194	0.0735844	0.363815	0.203961	0.134677	0.160001	0.150888	0.158694	0.160226	0.158975	0.161476
	2008	4	35.2909	201.132	-0.156103	17.6	-0.285	0.317	-2.471	-0.51	-3.303	0.0391938	-0.145956	11.33	1.46	1.37	0.2	0	0.396587	0.0107514	0.346349	0.409332	0.053755	0.110905	0.0640477	0.616368	0.382413	0.222562	0.210645	0.248222	0.220925	0.251405	0.247031	0.206081
	2008	0	33.6192	217.007	0.0695079	0	-0.324	0.457	-3	-0.532	-3.42	-0.291091	0.0695079	10.74	0.29	0.29	0.1	0	0.440942	0	0.337338	0.446448	0.029367	0.107512	0.0577079	0.566801	0.423344	0.175755	0.203794	0.233062	0.196754	0.211334	0.207208	0.212562
	2008	0	29.2069	197.216	0.281788	0	0.136	0.776	-3	-0.374	-3.427	-0.362341	0.281788	10.25	0.1	0.1	0	0	0.482676	0	0.443623	0.531018	0.029367	0.131883	0.0573286	0.556109	0.463669	0.200148	0.236054	0.240745	0.231196	0.236896	0.23607	0.225267
	2008	0	24.7611	148.949	-0.0695079	0	-0.477	0.4	-3	-0.607	-3.438	-0.830118	-0.0695079	9.77	0	0	0	0	0.413611	0	0.301987	0.431336	0.029367	0.0959432	0.0567326	0.485909	0.396936	0.221261	0.194434	0.204732	0.202235	0.199982	0.208734	0.207949
	2008	30	20.3715	121.331	0.96506	215.2	1.05	1.29	1.683	0.652	-2.801	1.10012	0.932275	10.16	8.2	7.23	0.49	0.01	0.617009	0.13146	0.654806	0.667285	0.245263	0.290143	0.091249	0.775582	0.587238	0.473409	0.445792	0.446249	0.434782	0.451238	0.437613	0.465183
	2008	0	21.5585	106.572	0.0695079	0	-0.318	0.522	-3	-0.532	-2.69	-0.575207	0.0695079	10.64	2.44	2.15	0	0	0.440942	0	0.338725	0.46368	0.029367	0.107512	0.0972636	0.524164	0.423344	0.234315	0.191197	0.221058	0.205286	0.22077	0.225902	0.234988
	2008	3	20.0865	83.8602	0.192747	59	-0.042	0.634	-1.231	-0.279	-2.504	1.16369	0.235755	10.25	0.68	0.59	0.1	0	0.465171	0.0360415	0.402495	0.493372	0.110922	0.146537	0.107342	0.785123	0.454925	0.30561	0.357759	0.343381	0.352249	0.341264	0.355482	0.323177
	2008	5	29.671	99.3621	0.661909	105.7	0.607	0.961	0.072	0.023	-2.391	0.300337	0.649711	9.77	1.86	1.66	0.29	0	0.557409	0.0645693	0.552449	0.580064	0.170993	0.19312	0.113465	0.655558	0.533561	0.268017	0.297723	0.324352	0.321131	0.32512	0.315735	0.300503
	2008	3	33.5466	118.207	-0.213919	20.4	-0.387	0.329	-2.387	-0.563	-2.615	-0.475311	-0.219094	9.38	2.25	1.95	0.1	0	0.38522	0.0124618	0.322782	0.412513	0.0576276	0.10273	0.101328	0.539155	0.36852	0.226454	0.217804	0.229033	0.221385	0.232346	0.217455	0.222453
	2008	144	32.5095	125.385	2.7021	538.1	2.518	2.472	10.228	4.221	2.763	2.51877	2.83264	12.3	19.82	17.58	1.56	0.5	0.958514	0.328711	0.993993	0.980647	0.639205	0.84066	0.392739	0.98848	0.948238	0.641191	0.731783	0.816443	0.715899	0.795668	0.742789	0.737943
	2008	58	34.8954	159.093	0.789489	157	0.724	1.047	1.33	0.62	2.914	0.861484	0.791309	19.73	13.18	11.62	0.88	0.02	0.582491	0.0959071	0.579482	0.602863	0.228989	0.285207	0.400921	0.73977	0.56046	0.420118	0.42072	0.40524	0.417839	0.411942	0.380975	0.418815
	2009	18	36.1754	194.067	-0.112878	49.4	-0.094	0.486	-1.594	-0.379	-0.415	0.317557	-0.0856909	19.63	5.27	4.69	0.59	0	0.405084	0.0301772	0.390481	0.454136	0.0941865	0.131112	0.220536	0.658142	0.393862	0.286567	0.260828	0.270537	0.259471	0.280567	0.270891	0.268375
	2009	0	36.5947	215.223	-0.281788	0	-0.501	0.19	-3	-0.62	-0.982	-0.677018	-0.281788	18.26	2.05	1.86	0.2	0.01	0.371877	0	0.296442	0.375663	0.029367	0.093938	0.189813	0.508885	0.35661	0.15737	0.183528	0.214756	0.187577	0.211305	0.213068	0.182283
	2009	0	35.4849	224.201	0.0695079	0	-0.324	0.457	-3	-0.532	-1.418	-0.63653	0.0695079	16.6	0.68	0.59	0.1	0.01	0.440942	0	0.337338	0.446448	0.029367	0.107512	0.166188	0.514961	0.423344	0.164409	0.191289	0.211345	0.188201	0.211837	0.204386	0.203484
	2009	0	29.2688	190.674	0.281788	0	0.136	0.776	-3	-0.374	-1.661	-0.0793782	0.281788	15.04	0.29	0.29	0.1	0.01	0.482676	0	0.443623	0.531018	0.029367	0.131883	0.153021	0.598573	0.463669	0.199829	0.230129	0.254689	0.232702	0.248366	0.247167	0.217795
	2009	29	21.9043	128.976	0.789944	173.2	0.773	1.115	1.05	0.445	-1.18	0.981789	0.796774	13.77	0.78	0.68	0.39	0.02	0.582581	0.105803	0.590804	0.620891	0.21608	0.258214	0.179084	0.757824	0.561498	0.453538	0.429809	0.423732	0.422604	0.42492	0.421482	0.445646
	2009	1	20.9451	123.763	-0.0762986	7.2	-0.338	0.58	-2.785	-0.525	-1.377	-0.517304	-0.0728218	13.77	7.62	6.64	0.2	0.03	0.412276	0.00439829	0.334104	0.479056	0.039279	0.108592	0.16841	0.532853	0.396306	0.272853	0.191426	0.217629	0.211361	0.214872	0.2253	0.224113
	2009	0	20.8582	101.643	0.0695079	0	-0.318	0.522	-3	-0.532	-1.557	-0.173416	0.0695079	13.18	0.98	0.88	0	0.02	0.440942	0	0.338725	0.46368	0.029367	0.107512	0.158656	0.584461	0.423344	0.236929	0.211726	0.24448	0.248126	0.24524	0.245364	0.243059
	2009	3	28.3285	112.229	0.192747	59	-0.042	0.634	-1.231	-0.279	-1.827	-1.78143	0.159299	12.3	0.39	0.39	0.2	0.02	0.465171	0.0360415	0.402495	0.493372	0.110922	0.146537	0.144026	0.343144	0.440401	0.259537	0.198316	0.22176	0.231911	0.220852	0.214298	0.249558
	2009	6	30.104	99.1507	0.729522	126.9	0.687	1.014	0.337	0.11	-1.775	0.391489	0.71053	11.62	2.73	2.44	0.29	0.01	0.570702	0.0775199	0.570933	0.594115	0.18321	0.20654	0.146844	0.669237	0.545115	0.272335	0.309996	0.340613	0.335432	0.338489	0.323815	0.309644
	2009	0	31.1138	113.834	-0.355046	0	-0.686	0.171	-3	-0.707	-1.979	-0.281793	-0.355046	11.13	1.27	1.17	0	0	0.357474	0	0.253697	0.370626	0.029367	0.0805183	0.13579	0.568197	0.342694	0.190026	0.191283	0.21961	0.207846	0.206717	0.194539	0.211314
	2009	1	35.7745	147.509	-0.939797	3.7	-1.619	-0.914	-3.072	-0.928	-2.498	-1.08614	-0.936983	10.64	0.2	0.2	0.1	0	0.242511	0.00226023	0.0381238	0.0829799	0.0260477	0.0464291	0.107667	0.447488	0.232147	0.190088	0.157185	0.168132	0.177639	0.161143	0.159948	0.156114
	2009	7	35.7381	167.86	-0.906029	18.9	-0.886	-0.26	-2.797	-0.881	-2.884	-0.610715	-0.88012	10.16	1.46	1.27	0.29	0	0.24915	0.0115455	0.207486	0.256363	0.0387257	0.0536789	0.0867516	0.518835	0.242949	0.238978	0.192062	0.203094	0.217212	0.204047	0.202856	0.196214
	2010	96	35.4105	191.643	1.31653	263.3	1.255	1.448	2.936	1.221	1.072	1.40839	1.31564	17.77	23.24	20.51	1.27	1.23	0.686107	0.160843	0.702172	0.709173	0.303029	0.377911	0.301111	0.821845	0.660063	0.503072	0.485229	0.513504	0.496502	0.488791	0.464222	0.479728
	2010	7.08	34.3941	191.475	-0.0540939	31.2	-0.146	0.405	-2.063	-0.426	0.55	0.407779	-0.0319574	23.05	11.82	10.55	1.66	0.95	0.416642	0.0190593	0.378466	0.432662	0.0725647	0.123862	0.272826	0.671682	0.404069	0.249328	0.227994	0.274956	0.245187	0.274639	0.268466	0.225257
	2010	44.4	30.3795	185.693	0.990857	211.1	0.867	1.181	1.348	0.59	1.081	1.31789	1.01886	42.38	28.91	25.39	0.78	1.31	0.622081	0.128955	0.612523	0.638388	0.229819	0.28058	0.301598	0.808264	0.603686	0.427671	0.43005	0.428855	0.434742	0.430855	0.419975	0.43856
	2010	47.6	28.2961	176.041	1.08202	256.8	1.181	1.366	1.938	0.587	1.586	1.35303	1.06632	40.63	10.94	9.67	0.78	13.77	0.640003	0.156872	0.685074	0.687434	0.257019	0.280117	0.328962	0.813537	0.612702	0.458614	0.457905	0.451584	0.463464	0.466222	0.4568	0.467847
	2010	14.5	23.0013	133.922	0.407395	86.6	0.304	0.809	-0.402	-0.081	1.324	0.471454	0.406217	36.04	3.52	3.13	0.49	4.13	0.507371	0.0529016	0.48244	0.539767	0.14914	0.177079	0.314766	0.681238	0.487306	0.373005	0.311637	0.335411	0.342316	0.338551	0.343284	0.338855
	2010	0	19.2043	119.185	-0.139409	0	-0.529	0.543	-3	-0.566	0.825	-0.346999	-0.139409	31.54	2.05	1.86	0.1	0.23	0.399869	0	0.289972	0.469247	0.029367	0.102267	0.287727	0.558411	0.383657	0.24276	0.193479	0.222647	0.209988	0.228311	0.226621	0.21295
	2010	95	17.9761	84.2384	2.57722	922	2.447	2.403	10.773	4.375	2.578	2.24536	2.62106	31.84	19.34	17.09	1.46	33.23	0.933963	0.563225	0.977588	0.962354	0.664331	0.864415	0.382715	0.94745	0.908046	0.760477	0.797941	0.829952	0.771853	0.77201	0.732385	0.849228
	2010	20	20.0661	82.669	1.59568	393	1.673	1.758	4.288	1.995	3.284	2.039	1.77794	32.23	9.08	8.01	0.59	7.13	0.740991	0.240073	0.798752	0.791357	0.365359	0.497301	0.42097	0.916481	0.747885	0.426931	0.565082	0.592274	0.606188	0.607993	0.62451	0.496909
	2010	58.8	22.8875	76.1596	2.68329	1243.3	2.456	2.447	14.329	4.665	5.363	2.40452	2.78047	30.18	11.91	10.55	1.17	14.29	0.954815	0.759499	0.979667	0.974019	0.82827	0.909147	0.533622	0.971335	0.938328	0.556403	0.793478	0.923089	0.836222	0.863248	0.864195	0.753245
	2010	6	26.5904	94.3803	-0.0540431	40.9	-0.153	0.467	-1.773	-0.418	5.515	1.00824	0.00406768	29.1	10.16	8.98	0.98	7.27	0.416652	0.0249847	0.376848	0.449099	0.0859343	0.125096	0.541859	0.761793	0.410913	0.295162	0.33375	0.321843	0.341449	0.356994	0.3866	0.329729
	2010	52	30.4243	128.33	1.0223	194.3	1.064	1.209	2.202	0.909	6.147	1.33226	1.10088	27.34	9.77	8.69	0.88	1.91	0.628263	0.118693	0.658041	0.645811	0.26919	0.329786	0.576104	0.81042	0.619268	0.450016	0.468451	0.471109	0.476481	0.47525	0.445662	0.49775
	2010	34	34.2253	164.169	0.173037	92	0.069	0.546	-0.275	-0.087	5.956	0.226712	0.16864	26.27	8.89	7.91	0.59	0.96	0.461296	0.0562004	0.428142	0.470042	0.154995	0.176153	0.565755	0.644509	0.442175	0.358932	0.336573	0.326282	0.344334	0.329221	0.317952	0.34731
	2011	66.6	37.3315	204.55	0.913715	182.6	0.869	1.157	1.486	0.618	5.926	0.952332	0.859757	25.68	13.57	12.01	1.07	1.13	0.606914	0.111546	0.612985	0.632025	0.236181	0.284899	0.564129	0.753403	0.573463	0.415432	0.415259	0.414051	0.413712	0.399016	0.390711	0.406428
	2011	14.16	33.8288	185.499	0.165251	62.5	0.119	0.583	-1.126	-0.233	5.119	0.713197	0.204529	30.27	23.73	20.9	1.95	2.38	0.459765	0.0381796	0.439695	0.479852	0.115762	0.153633	0.520401	0.717516	0.448993	0.2895	0.261731	0.314422	0.275489	0.319854	0.295978	0.268198
	2011	76.7	29.175	172.281	1.34755	364.6	1.366	1.542	3.212	1.407	5.924	1.68225	1.43307	39.36	29.2	25.78	1.95	11.73	0.692206	0.222724	0.727819	0.734093	0.315753	0.406602	0.564021	0.862943	0.682371	0.532223	0.521976	0.56472	0.545421	0.54566	0.529852	0.528026
	2011	0	27.2468	185.667	0.281788	0	0.136	0.776	-3	-0.374	-0.324	0.0988107	0.281788	41.31	5.47	4.79	0	0.13	0.482676	0	0.443623	0.531018	0.029367	0.131883	0.225467	0.625314	0.463669	0.209885	0.237497	0.262543	0.23351	0.262016	0.261501	0.224826
	2011	0	21.2627	129.271	-0.0695079	0	-0.477	0.4	-3	-0.607	-0.597	-0.00653228	-0.0695079	35.16	1.27	1.17	0.1	0.73	0.413611	0	0.301987	0.431336	0.029367	0.0959432	0.210675	0.609505	0.396936	0.23543	0.184478	0.245376	0.205339	0.212473	0.211352	0.211396
	2011	9.2	19.6523	123.256	0.308934	66	0.332	0.835	-1.02	-0.192	-0.664	0.178461	0.30054	30.57	2.93	2.54	0.29	3.07	0.488013	0.0403177	0.488909	0.54666	0.120649	0.159957	0.207044	0.637268	0.467232	0.363539	0.289279	0.301102	0.308611	0.307801	0.304089	0.303296
	2011	7.2	20.6822	103.369	0.388685	69.9	0.293	0.806	-0.904	-0.16	-0.763	0.269135	0.382916	26.95	2.54	2.25	0.2	1.77	0.503693	0.0427001	0.479898	0.538971	0.125997	0.164893	0.20168	0.650875	0.48288	0.341509	0.283102	0.315851	0.309691	0.315974	0.322278	0.315342
	2011	0	25.5	106.716	8.50916e-08	0	-0.598	0.317	-3	-0.681	-1.015	-1.44446	8.50916e-08	23.83	0.78	0.68	0	0.09	0.427277	0	0.27403	0.409332	0.029367	0.0845288	0.188025	0.393713	0.41014	0.217993	0.182741	0.178674	0.199841	0.179739	0.184852	0.236496
	2011	0	28.0672	98.7419	0.210046	0	-0.001	0.634	-3	-0.408	-1.144	-0.0189051	0.210046	21	0.29	0.2	0.1	0.07	0.468572	0	0.411969	0.493372	0.029367	0.126639	0.181035	0.607649	0.450041	0.205892	0.24993	0.25228	0.251542	0.256244	0.245499	0.25536
	2011	12	31.7219	112.74	0.242235	81.8	0.212	0.702	-0.547	-0.129	-1.187	0.2747	0.232736	18.55	2.83	2.54	0.49	0.16	0.4749	0.0499695	0.461183	0.5114	0.142455	0.169675	0.178705	0.65171	0.454351	0.295435	0.291183	0.313329	0.277956	0.31306	0.303801	0.313479
	2011	48.4	32.9243	134.255	0.929569	180.9	0.979	1.136	1.888	0.779	-0.537	1.08046	0.950801	17.19	5.18	4.59	0.59	0.2	0.610031	0.110507	0.638401	0.626458	0.254714	0.309733	0.213926	0.772632	0.590758	0.414295	0.440142	0.450954	0.449795	0.44855	0.420375	0.446722
	2011	25.1	36.3756	176.335	-0.116158	67.9	-0.213	0.321	-1.107	-0.349	-0.736	-0.419877	-0.165376	16.21	3.61	3.22	0.49	0.06	0.40444	0.0414783	0.362985	0.410392	0.116638	0.13574	0.203143	0.547474	0.378725	0.310639	0.279021	0.264711	0.284487	0.279914	0.272438	0.287335
	2012	31	37.7123	211.156	0.24555	85	0.234	0.703	-0.472	-0.112	-0.845	0.17851	0.203693	15.53	4.88	4.3	0.49	0.05	0.475552	0.0519243	0.466266	0.511665	0.145913	0.172297	0.197237	0.637275	0.448834	0.31772	0.308874	0.287765	0.307298	0.296707	0.308947	0.315957
	2012	21.24	35.6521	218.201	0.362031	93.7	0.336	0.736	-0.19	-0.039	-0.788	0.100508	0.317938	14.75	3.91	3.61	0.98	0.12	0.498452	0.0572389	0.489834	0.520414	0.158914	0.183557	0.200325	0.625569	0.470537	0.303214	0.287164	0.299967	0.278672	0.29568	0.307489	0.312425
	2012	109	29.9993	192.348	1.63865	518.2	1.758	1.837	5.076	2.223	2.088	1.77906	1.63438	28.22	27.25	23.83	0.78	0.43	0.749438	0.316555	0.818392	0.812301	0.401687	0.53247	0.356164	0.877471	0.720612	0.601243	0.567327	0.600381	0.571999	0.590548	0.606837	0.565076
	2012	23.4	28.1286	182.629	0.746219	126.2	0.841	1.119	0.324	0.098	1.963	0.905671	0.741976	28.71	5.18	4.59	0.49	0.19	0.573984	0.0770922	0.606516	0.621951	0.18261	0.204689	0.34939	0.746401	0.551088	0.374389	0.374032	0.389274	0.363712	0.379149	0.381398	0.374885
	2012	0	23.5231	144.811	-0.0695079	0	-0.477	0.4	-3	-0.607	-0.321	-0.625101	-0.0695079	25.98	3.03	2.64	0	0.05	0.413611	0	0.301987	0.431336	0.029367	0.0959432	0.22563	0.516676	0.396936	0.226522	0.192789	0.215543	0.20505	0.214732	0.220951	0.209725
	2012	0	20.0437	125.894	-0.139409	0	-0.529	0.543	-3	-0.566	-0.61	-0.770895	-0.139409	23.44	0.98	0.88	0.1	0.06	0.399869	0	0.289972	0.469247	0.029367	0.102267	0.20997	0.494797	0.383657	0.239861	0.18836	0.204085	0.205452	0.203074	0.209944	0.211003
	2012	0	19.2977	100.697	0.0695079	0	-0.318	0.522	-3	-0.532	-0.782	-0.106936	0.0695079	21.19	0.59	0.59	0.1	0.06	0.440942	0	0.338725	0.46368	0.029367	0.107512	0.20065	0.594438	0.423344	0.242443	0.217924	0.243653	0.248469	0.251558	0.262004	0.239422
	2012	0	25.0073	105.446	8.50916e-08	0	-0.598	0.317	-3	-0.681	-0.987	-1.29326	8.50916e-08	19.24	0.39	0.29	0	0.05	0.427277	0	0.27403	0.409332	0.029367	0.0845288	0.189542	0.416404	0.41014	0.220183	0.188231	0.178674	0.199758	0.181171	0.193189	0.239546
	2012	0	29.6147	103.799	0.210046	0	-0.001	0.634	-3	-0.408	-1.148	-0.817203	0.210046	17.29	0.2	0.2	0.1	0.05	0.468572	0	0.411969	0.493372	0.029367	0.126639	0.180818	0.487847	0.450041	0.198037	0.225669	0.220162	0.212497	0.212818	0.223196	0.239489
	2012	0	33.4793	124.042	-0.355046	0	-0.686	0.171	-3	-0.707	-1.498	-1.10514	-0.355046	15.63	0.98	0.78	0.1	0.03	0.357474	0	0.253697	0.370626	0.029367	0.0805183	0.161853	0.444636	0.342694	0.176581	0.174637	0.183102	0.188853	0.183199	0.185187	0.184555
	2012	44.8	36.8463	150.716	0.83291	167.4	0.889	1.059	1.574	0.649	-1.068	0.349703	0.719398	15.33	9.28	8.2	0.88	0.15	0.591028	0.10226	0.617606	0.606045	0.240238	0.289681	0.185153	0.662966	0.546799	0.365631	0.375255	0.424304	0.360371	0.372287	0.368603	0.365121
	2012	16.2	37.637	177.873	-0.462547	43.8	-0.524	0.061	-1.938	-0.611	-1.467	-0.730416	-0.489889	16.21	8.4	7.42	0.59	0.01	0.336339	0.0267563	0.291128	0.341463	0.0783274	0.0953262	0.163533	0.500871	0.317079	0.267332	0.226923	0.216352	0.247899	0.223035	0.213013	0.233742
	2013	29.6	40.0435	229.723	0.21166	81.2	0.202	0.681	-0.593	-0.141	-1.565	-0.48119	0.115558	15.53	3.61	3.22	0.49	0.01	0.468889	0.0496029	0.458872	0.505832	0.140335	0.167824	0.158223	0.538273	0.432092	0.291984	0.279997	0.268067	0.284716	0.267156	0.259753	0.296891
	2013	28.32	36.4799	216.429	0.539731	124.9	0.521	0.872	0.389	0.154	-1.309	0.369558	0.484128	14.75	3.22	2.93	0.29	0	0.533389	0.0762981	0.532579	0.556469	0.185607	0.213327	0.172094	0.665946	0.502107	0.320417	0.310499	0.348517	0.315559	0.345188	0.320638	0.32818
	2013	0	35.2654	224.193	0.0695079	0	-0.324	0.457	-3	-0.532	-1.701	-0.636054	0.0695079	13.87	1.27	1.17	0.39	0	0.440942	0	0.337338	0.446448	0.029367	0.107512	0.150853	0.515032	0.423344	0.165776	0.192825	0.206245	0.19671	0.214413	0.204512	0.205605
	2013	0	30.6576	204.747	0.281788	0	0.136	0.776	-3	-0.374	-1.924	-0.793999	0.281788	13.18	1.95	1.76	0.2	0	0.482676	0	0.443623	0.531018	0.029367	0.131883	0.13877	0.491329	0.463669	0.192506	0.225198	0.219561	0.227503	0.222462	0.212892	0.223292
	2013	44	25.0048	141.774	1.11852	262.8	1.138	1.373	2.336	0.989	-1.212	1.11875	1.03682	12.89	7.62	6.74	0.78	0.02	0.64718	0.160538	0.675139	0.68929	0.275368	0.342126	0.17735	0.778377	0.607098	0.480913	0.462022	0.460522	0.465114	0.456781	0.452116	0.49131
	2013	0	19.6051	112.53	-0.139409	0	-0.529	0.543	-3	-0.566	-1.414	-0.0156367	-0.139409	13.67	4.69	4.1	0.1	0	0.399869	0	0.289972	0.469247	0.029367	0.102267	0.166405	0.608139	0.383657	0.241391	0.193703	0.244603	0.212009	0.237099	0.238152	0.220962
	2013	20	21.3237	104.715	0.869408	194.1	0.882	1.181	1.233	0.501	-1.116	0.854129	0.802197	13.48	6.64	5.86	0.49	0.02	0.598204	0.118571	0.615989	0.638388	0.224517	0.266852	0.182552	0.738666	0.562528	0.415948	0.405679	0.418929	0.411282	0.408347	0.429333	0.427891
	2013	0	26.7965	110.102	8.50916e-08	0	-0.598	0.317	-3	-0.681	-1.295	-1.84618	8.50916e-08	13.38	2.15	1.86	0	0	0.427277	0	0.27403	0.409332	0.029367	0.0845288	0.172853	0.333427	0.41014	0.212027	0.172418	0.149055	0.199291	0.157938	0.166692	0.227859
	2013	0	33.4221	114.476	0.210046	0	-0.001	0.634	-3	-0.408	-1.543	0	0.210046	12.5	0.49	0.39	0.1	0	0.468572	0	0.411969	0.493372	0.029367	0.126639	0.159415	0.610486	0.450041	0.176917	0.21043	0.255153	0.195269	0.218964	0.198837	0.206314
	2013	0	33.0031	121.276	-0.355046	0	-0.686	0.171	-3	-0.707	-1.832	-0.868518	-0.355046	11.62	1.76	1.56	0.1	0	0.357474	0	0.253697	0.370626	0.029367	0.0805183	0.143755	0.480146	0.342694	0.179366	0.180004	0.198064	0.188012	0.194428	0.189478	0.191099
	2013	0	35.5081	147.828	-0.967363	0	0.6	-1.147	-3.191	-0.964	-2.368	-1.1458	-0.967363	10.94	0.68	0.68	0.2	0	0.237091	0	0.550832	0.0212089	0.0205615	0.0408761	0.114711	0.438534	0.226376	0.164264	0.152605	0.167641	0.166479	0.156988	0.15969	0.149679
	2013	14.6	35.8569	169.308	-0.532857	39.5	-0.584	0.01	-2.087	-0.658	-2.608	-0.45096	-0.524332	10.55	4.69	4.2	0.59	0.01	0.322516	0.0241295	0.277264	0.327943	0.0714582	0.0880765	0.101707	0.54281	0.310536	0.275329	0.228328	0.242234	0.246417	0.227971	0.231764	0.240259
	2014	34	36.2452	195.205	0.315336	93.2	0.299	0.748	-0.213	-0.051	-2.454	0.611506	0.326762	11.43	10.55	9.28	0.68	0.04	0.489272	0.0569334	0.481285	0.523595	0.157853	0.181706	0.110051	0.702255	0.472213	0.340371	0.330819	0.355633	0.337052	0.345696	0.326798	0.333229
	2014	35.4	33.8997	192.497	0.702014	156.1	0.686	0.995	0.876	0.348	-1.892	0.998567	0.718292	13.09	9.08	8.11	0.98	0.01	0.565294	0.0953574	0.570702	0.589077	0.208059	0.243252	0.140504	0.760342	0.546589	0.366316	0.366348	0.398651	0.373416	0.374824	0.362426	0.3678
	2014	0	34.7175	225.238	0.0695079	0	-0.324	0.457	-3	-0.532	-2.189	-0.69382	0.0695079	13.48	5.08	4.39	0.2	0	0.440942	0	0.337338	0.446448	0.029367	0.107512	0.124411	0.506363	0.423344	0.16915	0.196623	0.206245	0.196221	0.203804	0.200706	0.212154
	2014	64.4	28.7622	181.55	1.27972	347.4	1.357	1.505	3.059	0.927	-0.962	1.49268	1.22779	14.65	12.3	10.84	0.88	0.13	0.678871	0.212217	0.725739	0.724284	0.308699	0.332562	0.190897	0.834494	0.643375	0.503546	0.497906	0.50031	0.481017	0.51536	0.50727	0.508086
	2014	3.2	25.8778	147.7	0.0411894	19.1	-0.246	0.504	-2.427	-0.491	-1.265	-0.539739	0.0375458	15.92	4.98	4.39	0.29	0	0.435374	0.0116677	0.35536	0.458908	0.0557835	0.113836	0.174478	0.529486	0.417272	0.275911	0.213523	0.22176	0.237144	0.229386	0.215761	0.23269
	2014	0	20.0909	124.235	-0.139409	0	-0.529	0.543	-3	-0.566	-1.459	-0.6556	-0.139409	15.04	1.27	1.07	0.1	0	0.399869	0	0.289972	0.469247	0.029367	0.102267	0.163966	0.512099	0.383657	0.239694	0.187639	0.20982	0.205452	0.205716	0.213806	0.211931
	2014	27	20.9542	104.827	1.09051	262	1.114	1.347	2.124	0.863	-0.983	1.08976	0.994048	14.55	6.35	5.66	0.39	0.06	0.641672	0.160049	0.669593	0.682397	0.265594	0.32269	0.189759	0.774028	0.598973	0.453664	0.446795	0.427129	0.441491	0.445422	0.446816	0.480153
	2014	0	21.2734	91.5111	8.50916e-08	0	-0.598	0.317	-3	-0.681	-0.789	0.292824	8.50916e-08	14.45	3.32	2.83	0	0.01	0.427277	0	0.27403	0.409332	0.029367	0.0845288	0.200271	0.65443	0.41014	0.23539	0.265095	0.268971	0.253935	0.264293	0.275024	0.269848
	2014	0	29.9704	104.779	0.210046	0	-0.001	0.634	-3	-0.408	-0.972	-1.01063	0.210046	13.38	0.59	0.49	0	0.01	0.468572	0	0.411969	0.493372	0.029367	0.126639	0.190355	0.458819	0.450041	0.196172	0.222293	0.201454	0.20797	0.201181	0.220442	0.236366
	2014	0	34.3432	125.855	-0.355046	0	-0.686	0.171	-3	-0.707	-1.389	-1.26533	-0.355046	12.11	0.1	0.1	0	0	0.357474	0	0.253697	0.370626	0.029367	0.0805183	0.167759	0.420597	0.342694	0.171424	0.17563	0.177768	0.185873	0.177198	0.178257	0.179101
	2014	0	36.3127	149.533	-0.967363	0	0.7	-1.147	-3.191	-0.964	-2.014	-1.24776	-0.967363	11.33	1.07	0.98	0.39	0	0.237091	0	0.573937	0.0212089	0.0205615	0.0408761	0.133893	0.423232	0.226376	0.159179	0.150452	0.15053	0.165656	0.156334	0.148726	0.144988
	2014	77	37.0628	171.708	1.17781	208.4	1.167	1.372	2.53	1.179	0.765	0.899724	1.05905	12.5	13.67	12.11	1.17	0.02	0.658835	0.127306	0.681839	0.689024	0.284311	0.371433	0.284476	0.745509	0.61132	0.44221	0.446426	0.438435	0.457397	0.433461	0.419938	0.42585
	2015	202	32.9341	172.669	2.35485	554	2.232	2.209	8.164	3.396	3.801	2.09593	2.49529	28.22	31.74	27.93	1.56	2.06	0.890243	0.338424	0.927911	0.910923	0.544051	0.713404	0.448984	0.925025	0.884154	0.74536	0.719463	0.673537	0.709592	0.731271	0.671393	0.678321
	2015	0	37.6642	227.425	-0.281788	0	-0.501	0.19	-3	-0.62	3.908	-1.33636	-0.281788	34.77	4.98	4.39	0.2	0.06	0.371877	0	0.296442	0.375663	0.029367	0.093938	0.454782	0.409937	0.35661	0.150381	0.175938	0.177019	0.180239	0.176728	0.176354	0.185909
	2015	0	34.7393	224.293	0.0695079	0	-0.324	0.457	-3	-0.532	-0.479	-0.64153	0.0695079	30.27	1.37	1.17	0	0.07	0.440942	0	0.337338	0.446448	0.029367	0.107512	0.217069	0.514211	0.423344	0.169017	0.19641	0.206245	0.197011	0.207858	0.20253	0.210803
	2015	0	26.3932	174.44	0.281788	0	0.136	0.776	-3	-0.374	-0.752	0.415797	0.281788	26.46	2.05	1.76	0.2	0.17	0.482676	0	0.443623	0.531018	0.029367	0.131883	0.202276	0.672885	0.463669	0.213915	0.223706	0.279144	0.224126	0.265752	0.248546	0.218427
	2015	0	23.2735	139.02	-0.0695079	0	-0.477	0.4	-3	-0.607	-1.026	-0.369473	-0.0695079	23.73	2.34	2.05	0	0.06	0.413611	0	0.301987	0.431336	0.029367	0.0959432	0.187429	0.555039	0.396936	0.227549	0.186348	0.228781	0.20505	0.220046	0.213482	0.209273
	2015	7	21.3175	128.514	0.218058	50.2	0.207	0.773	-1.494	-0.282	-1.17	-0.219154	0.202164	21.48	3.52	3.13	0.39	0.27	0.470147	0.0306659	0.460028	0.530223	0.0987967	0.146074	0.179626	0.577597	0.448544	0.335899	0.250445	0.271469	0.298027	0.281848	0.282822	0.280456
	2015	0	19.8308	100.767	0.0695079	0	-0.318	0.522	-3	-0.532	-1.326	-0.111718	0.0695079	19.73	2.64	2.25	0	0.06	0.440942	0	0.338725	0.46368	0.029367	0.107512	0.171173	0.59372	0.423344	0.240608	0.217584	0.243653	0.248378	0.247722	0.257318	0.241462
	2015	0	23.3871	96.8037	8.50916e-08	0	-0.598	0.317	-3	-0.681	-1.466	-0.274622	8.50916e-08	17.97	0.59	0.59	0.1	0.06	0.427277	0	0.27403	0.409332	0.029367	0.0845288	0.163587	0.569273	0.41014	0.227083	0.237112	0.237786	0.250145	0.237526	0.243988	0.259965
	2015	0	26.4367	94.1852	0.210046	0	-0.001	0.634	-3	-0.408	-1.497	0.487777	0.210046	16.21	0.39	0.29	0	0.04	0.468572	0	0.411969	0.493372	0.029367	0.126639	0.161907	0.683687	0.450041	0.213712	0.276425	0.279755	0.254186	0.264487	0.269449	0.26949
	2015	0	35.5479	130.136	-0.355046	0	-0.686	0.171	-3	-0.707	-1.917	-1.66063	-0.355046	14.94	0	0	0	0.02	0.357474	0	0.253697	0.370626	0.029367	0.0805183	0.139149	0.361272	0.342694	0.164015	0.171305	0.155974	0.165959	0.156411	0.162612	0.168673
	2015	16	37.0016	154.304	-0.162968	59.8	-0.108	0.208	-1.283	-0.387	-2.116	-0.883288	-0.224241	14.16	4.1	3.61	0.29	0.09	0.395237	0.0365302	0.387246	0.380435	0.108524	0.129878	0.128366	0.47793	0.367542	0.271802	0.223184	0.242234	0.243505	0.22969	0.223594	0.239684
	2015	115	34.8539	155.373	1.81119	311.3	1.921	1.911	4.929	2.297	1.605	1.71437	1.80982	14.16	10.84	9.57	1.37	0.2	0.783359	0.190165	0.856054	0.831919	0.39491	0.543884	0.329992	0.867763	0.753941	0.549957	0.580158	0.589873	0.558314	0.589049	0.549027	0.552032
	2016	40.5	35.2175	194.781	0.455234	111.1	0.431	0.84	0.199	0.083	1.496	0.729564	0.463938	22.27	18.26	16.02	0.78	0.2	0.516776	0.0678681	0.511784	0.547985	0.176848	0.202375	0.324086	0.719972	0.498271	0.369297	0.373301	0.358419	0.354008	0.363642	0.357074	0.368245
	2016	0	37.1763	220.939	-0.281788	0	-0.501	0.19	-3	-0.62	-0.617	-0.961658	-0.281788	21.97	4	3.52	0.39	0.04	0.371877	0	0.296442	0.375663	0.029367	0.093938	0.209591	0.466169	0.35661	0.153595	0.179615	0.194908	0.184474	0.199014	0.197842	0.1832
	2016	0	35.1683	218.169	0.0695079	0	-0.324	0.457	-3	-0.532	-1.094	-0.341492	0.0695079	20.61	7.81	6.93	0.68	0.05	0.440942	0	0.337338	0.446448	0.029367	0.107512	0.183744	0.559238	0.423344	0.166378	0.193264	0.206245	0.195729	0.212328	0.215952	0.199361
	2016	0	32.0741	215.71	0.281788	0	0.136	0.776	-3	-0.374	-1.423	-1.91589	0.281788	19.34	2.73	2.44	0	0.02	0.482676	0	0.443623	0.531018	0.029367	0.131883	0.165917	0.322966	0.463669	0.184686	0.214504	0.170777	0.189061	0.171693	0.182809	0.224681
	2016	49	25.6435	143.863	1.21735	292.7	1.243	1.45	2.764	1.17	0.56	1.18864	1.11505	18.26	7.13	6.35	0.68	0.2	0.66661	0.178803	0.699399	0.709703	0.295099	0.370045	0.273368	0.788866	0.621958	0.491168	0.472458	0.479877	0.473376	0.484855	0.469642	0.503772
	2016	36.5	20.9274	117.835	1.12644	261.8	1.202	1.402	2.365	0.915	0.847	1.31036	1.11015	19.04	13.57	12.01	0.98	0.44	0.648736	0.159927	0.689926	0.696978	0.276705	0.330711	0.288919	0.807133	0.621028	0.496025	0.479514	0.476871	0.472932	0.476711	0.442341	0.508645
	2016	0	20.9331	102.401	0.0695079	0	-0.318	0.522	-3	-0.532	0.571	-0.228916	0.0695079	19.63	4.59	4	0.1	0.05	0.440942	0	0.338725	0.46368	0.029367	0.107512	0.273964	0.576132	0.423344	0.236654	0.208344	0.244503	0.242279	0.248971	0.242699	0.241671
	2016	26.8	22.8167	93.7906	2.02551	526.6	2.12	2.069	6.244	2.905	1.033	1.81427	2.02817	18.07	2.25	2.05	0.49	0.2	0.825494	0.321686	0.902033	0.873807	0.455535	0.637668	0.298998	0.882756	0.795418	0.435129	0.535285	0.712631	0.660518	0.707531	0.631181	0.511839
	2016	0	25.0188	84.3187	0.210046	0	-0.001	0.634	-3	-0.408	-0.196	1.1866	0.210046	18.36	13.57	12.01	1.07	0.54	0.468572	0	0.411969	0.493372	0.029367	0.126639	0.232403	0.788561	0.450041	0.220133	0.352555	0.318922	0.300071	0.316149	0.325853	0.300499
	2016	6	30.5787	113.179	-0.0540431	40.9	-0.153	0.467	-1.773	-0.418	-0.382	0.0174628	-0.0561209	19.04	5.86	5.08	0.2	0.07	0.416652	0.0249847	0.376848	0.449099	0.0859343	0.125096	0.222325	0.613106	0.399479	0.269159	0.235533	0.263432	0.252282	0.26672	0.258132	0.267881
	2016	31.2	35.427	150.297	0.423151	116.6	0.5	0.724	0.387	0.16	0.054	-0.0820321	0.339662	17.29	3.42	3.03	0.59	0.09	0.510469	0.0712279	0.527726	0.517232	0.185515	0.214253	0.24595	0.598175	0.474663	0.339135	0.308037	0.334064	0.333024	0.326123	0.310245	0.329088
	2016	110	34.233	149.7	1.73573	297.7	1.83	1.846	4.614	2.15	1.558	1.7413	1.7978	16.99	12.3	10.94	1.46	0.48	0.768523	0.181857	0.835028	0.814687	0.380388	0.521209	0.327445	0.871804	0.751657	0.547529	0.586129	0.589873	0.556665	0.575192	0.557272	0.561981
	2017	42	35.7641	185.618	0.485632	115.2	0.46	0.86	0.273	0.114	0.027	0.903324	0.533069	20.41	15.72	13.87	1.17	0.55	0.522753	0.0703726	0.518484	0.553287	0.180259	0.207157	0.244487	0.746049	0.511404	0.368364	0.368554	0.365157	0.358283	0.365563	0.338711	0.359858
	2017	0	37.3233	225.122	-0.281788	0	-0.501	0.19	-3	-0.62	-0.61	-1.19592	-0.281788	20.51	4.49	4	0.2	0.08	0.371877	0	0.296442	0.375663	0.029367	0.093938	0.20997	0.431013	0.35661	0.15263	0.178388	0.189707	0.181134	0.180284	0.187026	0.186578
	2017	0	37.0648	240.467	0.0695079	0	-0.324	0.457	-3	-0.532	-1.102	-1.99305	0.0695079	18.55	0.39	0.29	0	0.05	0.440942	0	0.337338	0.446448	0.029367	0.107512	0.183311	0.311386	0.423344	0.154323	0.180195	0.150787	0.179412	0.158386	0.149006	0.207386
	2017	0	28.9708	192.633	0.281788	0	0.136	0.776	-3	-0.374	-1.353	-0.157341	0.281788	16.99	0.1	0.1	0.1	0.04	0.482676	0	0.443623	0.531018	0.029367	0.131883	0.16971	0.586873	0.463669	0.201357	0.234098	0.25105	0.232851	0.247985	0.245858	0.221872
	2017	0	26.2139	157.696	-0.0695079	0	-0.477	0.4	-3	-0.607	-1.606	-1.34358	-0.0695079	15.72	0.1	0.1	0	0.04	0.413611	0	0.301987	0.431336	0.029367	0.0959432	0.156001	0.408853	0.396936	0.214744	0.199656	0.177489	0.201752	0.18408	0.197551	0.206673
	2017	0	21.0737	131.515	-0.139409	0	-0.529	0.543	-3	-0.566	-1.756	-1.23078	-0.139409	14.65	0.1	0.1	0.1	0.05	0.399869	0	0.289972	0.469247	0.029367	0.102267	0.147873	0.42578	0.383657	0.236134	0.187335	0.177648	0.205339	0.17944	0.208467	0.210631
	2017	0	23.9849	117.768	0.0695079	0	-0.318	0.522	-3	-0.532	-1.964	-2.18327	0.0695079	13.77	2.05	1.76	0.2	0.05	0.440942	0	0.338725	0.46368	0.029367	0.107512	0.136603	0.28284	0.423344	0.224591	0.164175	0.0951314	0.200902	0.158579	0.17308	0.219317
	2017	0	25.4276	105.514	8.50916e-08	0	-0.598	0.317	-3	-0.681	-2.062	-1.30141	8.50916e-08	12.99	0.78	0.68	0	0.03	0.427277	0	0.27403	0.409332	0.029367	0.0845288	0.131292	0.415182	0.41014	0.218318	0.188286	0.178674	0.199758	0.18103	0.191244	0.239197
	2017	0	29.8672	104.616	0.210046	0	-0.001	0.634	-3	-0.408	-2.105	-0.977332	0.210046	12.3	0.1	0.1	0.1	0.02	0.468572	0	0.411969	0.493372	0.029367	0.126639	0.128962	0.463816	0.450041	0.196716	0.222445	0.201454	0.20797	0.201181	0.220591	0.23693
	2017	5	32.7999	118.049	-0.106901	34.1	-0.226	0.423	-1.978	-0.466	-2.24	-0.371387	-0.11829	11.72	3.81	3.42	0.49	0.03	0.40626	0.0208308	0.359982	0.437434	0.0764833	0.117692	0.121647	0.554751	0.387669	0.247164	0.226246	0.265417	0.236181	0.242205	0.23653	0.241154
	2017	61	34.1737	140.356	1.23941	227.9	1.26	1.38	2.987	1.233	-1.233	1.15929	1.19458	12.3	11.23	9.96	0.98	0.03	0.670946	0.139218	0.703327	0.691145	0.30538	0.379762	0.176212	0.784463	0.637067	0.435387	0.467249	0.487028	0.457393	0.468575	0.46102	0.462894
	2017	13	37.4207	176.361	-0.606022	35.2	-0.644	-0.043	-2.237	-0.705	-1.677	-0.764656	-0.617037	14.55	8.11	7.13	0.39	0	0.308132	0.0215027	0.263401	0.313892	0.0645429	0.0808268	0.152154	0.495733	0.292925	0.255808	0.213033	0.214542	0.241409	0.211266	0.200316	0.219025
	2018	57	39.0026	216.872	0.759937	156.3	0.722	1.049	1.013	0.421	-1.238	0.593613	0.661609	14.36	6.15	5.47	0.78	0.02	0.576681	0.0954795	0.57902	0.603393	0.214375	0.254512	0.175941	0.69957	0.535822	0.375016	0.385314	0.373634	0.378306	0.367169	0.36755	0.370552
	2018	20	38.7406	223.9	0.329058	88.2	0.3	0.711	-0.354	-0.073	-1.286	-0.132347	0.275588	14.65	7.91	6.93	0.68	0	0.49197	0.053879	0.481516	0.513786	0.151353	0.178313	0.173341	0.590624	0.462492	0.27227	0.252157	0.315445	0.261024	0.280815	0.241999	0.273556
	2018	0	33.5415	215.208	0.0695079	0	-0.324	0.457	-3	-0.532	-1.614	-0.216507	0.0695079	18.55	17.48	15.43	0.78	0.14	0.440942	0	0.337338	0.446448	0.029367	0.107512	0.155568	0.577994	0.423344	0.176213	0.204311	0.233062	0.196911	0.213043	0.211498	0.211127
	2018	47	32.7707	216.384	1.07452	253.6	1.174	1.36	1.898	0.575	-0.902	0.923666	0.954495	20.61	3.32	2.93	0	0	0.638529	0.154918	0.683457	0.685843	0.255175	0.278266	0.194148	0.749102	0.591459	0.411814	0.412567	0.428855	0.432355	0.420951	0.415076	0.438066
	2018	0	23.7376	143.716	-0.0695079	0	-0.477	0.4	-3	-0.607	-1.125	-0.574136	-0.0695079	18.85	0.88	0.78	0	0.01	0.413611	0	0.301987	0.431336	0.029367	0.0959432	0.182064	0.524324	0.396936	0.225629	0.190763	0.216125	0.20505	0.213098	0.216379	0.209055
	2018	0	21.3217	132.577	-0.139409	0	-0.529	0.543	-3	-0.566	-1.328	-1.33347	-0.139409	17.38	0.49	0.49	0	0.01	0.399869	0	0.289972	0.469247	0.029367	0.102267	0.171065	0.41037	0.383657	0.235209	0.187398	0.177648	0.205339	0.184442	0.20978	0.2106
	2018	0	23.2728	116.927	0.0695079	0	-0.318	0.522	-3	-0.532	-1.502	-1.98268	0.0695079	16.11	0.39	0.29	0	0.02	0.440942	0	0.338725	0.46368	0.029367	0.107512	0.161636	0.312942	0.423344	0.227552	0.166319	0.142648	0.203234	0.164845	0.186704	0.220756
	2018	0	23.982	100.555	8.50916e-08	0	-0.598	0.317	-3	-0.681	-1.581	-0.710565	8.50916e-08	14.75	0.2	0.2	0	0.02	0.427277	0	0.27403	0.409332	0.029367	0.0845288	0.157356	0.50385	0.41014	0.224603	0.213175	0.214845	0.246722	0.212155	0.222596	0.250874
	2018	0	27.9591	98.3205	0.210046	0	-0.001	0.634	-3	-0.408	-1.624	0.0351497	0.210046	13.48	0.1	0.1	0	0.01	0.468572	0	0.411969	0.493372	0.029367	0.126639	0.155026	0.615761	0.450041	0.206425	0.252471	0.256558	0.251542	0.253113	0.247862	0.256671
	2018	9.4	34.1433	120.396	0.118516	64.1	0.066	0.606	-1.078	-0.254	-1.789	-0.348776	0.084255	12.4	2.25	1.95	0.49	0	0.450577	0.039157	0.427449	0.485949	0.117975	0.150393	0.146085	0.558145	0.426145	0.26411	0.257234	0.271225	0.249907	0.261478	0.255717	0.265396
	2018	59	34.0211	136.956	1.19281	220.5	1.219	1.343	2.812	1.161	-0.902	1.22114	1.18263	12.6	10.25	9.08	1.07	0.05	0.661785	0.134698	0.693854	0.681336	0.297312	0.368656	0.194148	0.793744	0.634798	0.431838	0.470138	0.46338	0.460968	0.469659	0.468318	0.465901
	2018	0	39.1819	188.717	-1.22078	0	-1.197	-0.564	-3.451	-1.087	-1.685	-1.65165	-1.22078	13.48	4.39	3.91	0.1	0	0.18727	0	0.135628	0.175769	0.00857499	0.0219034	0.15172	0.362621	0.178237	0.140118	0.155844	0.138103	0.136698	0.130781	0.136539	0.135552
	2019	0	41.6292	231.751	-1.08536	0	-0.798	0.092	-3.149	-0.748	-2.358	-2.22785	-1.08536	12.7	0.59	0.59	0.2	0	0.213893	0	0.227819	0.349682	0.0224978	0.074194	0.115253	0.276149	0.203961	0.122715	0.151367	0.135843	0.152095	0.131793	0.138825	0.153953
	2019	0	37.6514	225.827	-0.281788	0	-0.501	0.19	-3	-0.62	-2.737	-1.23797	-0.281788	12.01	0.49	0.49	0.1	0	0.371877	0	0.296442	0.375663	0.029367	0.093938	0.0947169	0.424702	0.35661	0.150466	0.176069	0.183339	0.180546	0.1796	0.180924	0.184194
	2019	0	36.3001	232.901	0.0695079	0	-0.324	0.457	-3	-0.532	-3.001	-1.20327	0.0695079	11.43	0.49	0.49	0.2	0	0.440942	0	0.337338	0.446448	0.029367	0.107512	0.0804118	0.429909	0.423344	0.15926	0.185429	0.187615	0.183235	0.186907	0.182384	0.205926
	2019	0	30.3028	200.628	0.281788	0	0.136	0.776	-3	-0.374	-3.089	-0.540303	0.281788	10.84	1.66	1.46	0	0	0.482676	0	0.443623	0.531018	0.029367	0.131883	0.0756435	0.529402	0.463669	0.194409	0.227696	0.229885	0.228119	0.232211	0.227457	0.221298
	2019	13	23.8318	139.297	0.36275	77.7	0.245	0.772	-0.67	-0.136	-2.848	0.275103	0.348645	10.55	4.2	3.71	0.49	0.02	0.498594	0.0474649	0.468808	0.529958	0.136785	0.168595	0.0887022	0.651771	0.47637	0.358377	0.297882	0.314239	0.327975	0.318888	0.33142	0.322424
	2019	0	20.2125	124.628	-0.139409	0	-0.529	0.543	-3	-0.566	-2.862	-0.682203	-0.139409	10.55	3.71	3.22	0.1	0	0.399869	0	0.289972	0.469247	0.029367	0.102267	0.0879436	0.508107	0.383657	0.239263	0.186924	0.20982	0.205452	0.205271	0.213339	0.211967
	2019	0	23.0303	114.108	0.0695079	0	-0.318	0.522	-3	-0.532	-2.897	-1.46662	0.0695079	10.16	0.59	0.49	0	0	0.440942	0	0.338725	0.46368	0.029367	0.107512	0.0860471	0.390389	0.423344	0.22854	0.169402	0.178674	0.203455	0.174551	0.192784	0.224408
	2019	0	22.21	94.6988	8.50916e-08	0	-0.598	0.317	-3	-0.681	-2.762	-0.0405202	8.50916e-08	9.67	0.1	0.1	0	0	0.427277	0	0.27403	0.409332	0.029367	0.0845288	0.0933622	0.604405	0.41014	0.231806	0.247611	0.249012	0.25243	0.245533	0.258309	0.263523
	2019	12.5	28.6793	100.135	1.10231	264.3	1.09	1.306	2.059	0.67	-2.299	0.693042	1.03207	9.18	1.07	0.98	0.29	0	0.643991	0.161454	0.664048	0.671527	0.262597	0.29292	0.11845	0.714491	0.606195	0.320415	0.354715	0.453726	0.407735	0.414984	0.405963	0.365462
	2019	0	34.7382	124.992	-0.355046	0	-0.686	0.171	-3	-0.707	-2.628	-1.18863	-0.355046	9.08	3.91	3.42	0.2	0	0.357474	0	0.253697	0.370626	0.029367	0.0805183	0.100623	0.432106	0.342694	0.169024	0.181646	0.176915	0.186091	0.177042	0.175702	0.179976
	2019	0	35.3105	148.985	-0.967363	0	0.8	-1.147	-3.191	-0.964	-3.052	-1.21493	-0.967363	8.89	1.66	1.46	0	0	0.237091	0	0.597043	0.0212089	0.0205615	0.0408761	0.0776483	0.428159	0.226376	0.165495	0.153152	0.160325	0.176849	0.171262	0.163496	0.150177
	2019	12.8	40.8381	198.99	-0.615374	34.6	-0.652	-0.05	-2.256	-0.711	-3.379	-1.67991	-0.690212	8.5	0.68	0.68	0.29	0	0.306293	0.0211362	0.261553	0.312036	0.063667	0.0799013	0.0599296	0.35838	0.279025	0.22661	0.197385	0.151701	0.220175	0.17193	0.172424	0.198192
	2020	0	38.2352	203.698	-1.08536	0	-0.798	0.092	-3.149	-0.748	-3.836	-0.509643	-1.08536	8.3	3.32	2.93	0.49	0.02	0.213893	0	0.227819	0.349682	0.0224978	0.074194	0.0351666	0.534003	0.203961	0.146567	0.169722	0.214757	0.17943	0.206485	0.189324	0.155268
	2020	35	36.8321	213.604	0.693203	154.4	0.677	0.988	0.848	0.337	0.235	0.608465	0.633398	9.57	9.86	8.69	0.29	0.01	0.563561	0.0943189	0.568623	0.587222	0.206768	0.241555	0.255757	0.701799	0.530462	0.337938	0.335598	0.381499	0.337701	0.35879	0.336912	0.343589
	2020	63	33.5455	211.437	1.20681	299.5	1.172	1.399	2.422	1.06	1.144	1.28808	1.14997	14.55	16.6	14.55	0.68	0.12	0.664537	0.182957	0.682994	0.696182	0.279332	0.353077	0.305012	0.80379	0.628592	0.447201	0.443808	0.457125	0.458161	0.457305	0.4486	0.460608
	2020	18	31.6116	203.603	0.658668	97.1	0.738	1.053	-0.087	-0.011	-0.078	0.354818	0.63188	16.5	6.74	5.96	0.39	0	0.556772	0.0593158	0.582717	0.604454	0.163662	0.187876	0.238797	0.663734	0.530174	0.323642	0.31135	0.345403	0.321487	0.329007	0.334394	0.330028
	2020	0	22.659	135.392	-0.0695079	0	-0.477	0.4	-3	-0.607	-0.378	-0.225418	-0.0695079	15.72	1.27	1.07	0	0	0.413611	0	0.301987	0.431336	0.029367	0.0959432	0.222541	0.576657	0.396936	0.230033	0.184989	0.230266	0.206957	0.231288	0.213233	0.210066
	2020	0	20.8577	129.416	-0.139409	0	-0.529	0.543	-3	-0.566	-0.652	-1.0445	-0.139409	14.75	0.68	0.59	0	0	0.399869	0	0.289972	0.469247	0.029367	0.102267	0.207694	0.453737	0.383657	0.236931	0.186721	0.187523	0.205339	0.200813	0.209049	0.210967
	2020	3	20.2516	102.586	0.202877	29.1	-0.008	0.65	-2.127	-0.377	-0.77	0.0143723	0.211547	13.77	0.68	0.68	0.1	0	0.467162	0.0177764	0.410351	0.497614	0.0696141	0.131421	0.2013	0.612643	0.450326	0.304738	0.242297	0.271095	0.275295	0.275088	0.280758	0.272225
	2020	25.5	26.3545	107.512	1.9476	501.1	2.04	2.013	5.87	2.731	-0.306	0.896104	1.74963	12.99	4.59	4.1	0.49	0	0.810177	0.306109	0.883549	0.858961	0.438292	0.610828	0.226443	0.744965	0.742506	0.398089	0.420261	0.544593	0.445714	0.522613	0.491693	0.448591
	2020	0	31.8617	107.273	0.210046	0	-0.001	0.634	-3	-0.408	-0.632	-1.585	0.210046	12.4	3.03	2.64	0.1	0	0.468572	0	0.411969	0.493372	0.029367	0.126639	0.208778	0.372623	0.450041	0.185881	0.225383	0.174539	0.182222	0.178988	0.217408	0.227574
	2020	41	30.8959	108.894	1.27657	279.4	1.281	1.471	2.902	1.269	0.621	1.25304	1.27278	12.11	8.01	7.03	0.78	0.01	0.678253	0.170678	0.708179	0.71527	0.301461	0.385315	0.276673	0.798531	0.651922	0.412061	0.51446	0.496032	0.452123	0.469791	0.444864	0.505382
	2020	0	38.2302	156.919	-0.967363	0	0.9	-1.147	-3.191	-0.964	-0.834	-1.69562	-0.967363	12.01	2.54	2.25	0.1	0	0.237091	0	0.620148	0.0212089	0.0205615	0.0408761	0.197833	0.356022	0.226376	0.146601	0.145169	0.140347	0.154447	0.132763	0.128896	0.133273
	2020	115	33.274	145.692	1.81119	311.3	1.921	1.911	4.929	2.297	1.652	1.84478	1.91796	11.82	8.69	7.81	1.27	0.11	0.783359	0.190165	0.856054	0.831919	0.39491	0.543884	0.332539	0.887334	0.774483	0.570578	0.611766	0.62788	0.580457	0.594154	0.57841	0.593439
The Garden	2005	16.2	37.4342	213.981	-0.611377	26.9	-0.592	0.142	-2.485	-0.672	-2.242	-0.645507	-0.615669	25.88	5.86	2.64	0.78	0.07	0.307079	0.0164325	0.275416	0.362937	0.0531096	0.085917	0.121539	0.513614	0.293185	0.269019	0.248607	0.250324	0.248814	0.241545	0.253416	0.263158
	2005	0	37.0846	228.64	-1.22078	0	-0.753	0.004	-3.107	-0.767	-2.738	-1.34633	-1.22078	25.49	2.15	2.64	0.1	0	0.18727	0	0.238216	0.326352	0.0244341	0.0712633	0.0946627	0.40844	0.178237	0.154194	0.179972	0.174033	0.180238	0.173404	0.181302	0.193031
	2005	0	35.535	231.084	-0.589095	0	-0.427	0.456	-3	-0.569	-3.072	-1.19156	-0.589095	25	0.49	0.98	0.29	0	0.31146	0	0.31354	0.446182	0.029367	0.101805	0.0765646	0.431667	0.298233	0.164096	0.19079	0.186578	0.184109	0.188154	0.192731	0.211308
	2005	0	33.4642	218.016	-0.355046	0	-0.174	0.542	-3	-0.474	-3.291	-1.99227	-0.355046	24.61	0	0.1	0	0	0.357474	0	0.371996	0.468982	0.029367	0.116458	0.0646979	0.311504	0.342694	0.176669	0.204862	0.206245	0.195631	0.193878	0.201873	0.215189
	2005	0	26.2756	156.023	-0.355046	0	-0.447	0.315	-3	-0.595	-3.352	-1.27467	-0.355046	24.22	0	0	0	0	0.357474	0	0.308919	0.408802	0.029367	0.0977942	0.0613926	0.419194	0.342694	0.21446	0.19728	0.183879	0.201752	0.18408	0.190731	0.205453
	2005	72	21.2117	125.261	1.94873	529.4	2.215	2.153	6.629	3.118	1.163	1.929	1.89499	24.02	13.96	6.35	1.86	0.44	0.810401	0.323396	0.923983	0.896076	0.473284	0.670523	0.306042	0.899973	0.770119	0.624033	0.609616	0.66031	0.619221	0.679038	0.679033	0.630838
	2005	35.2	19.8309	96.6672	1.16021	278.8	1.136	1.346	2.341	0.778	1.742	1.40222	1.11976	25.78	29.69	13.18	0.98	1.1	0.655376	0.170312	0.674677	0.682131	0.275598	0.309579	0.337415	0.820919	0.622854	0.502673	0.540223	0.456659	0.472486	0.477293	0.486005	0.559899
	2005	0	22.7838	95.2758	-0.139409	0	-0.518	0.319	-3	-0.627	1.843	0.181111	-0.139409	27.05	11.52	2.64	0.1	0.02	0.399869	0	0.292514	0.409862	0.029367	0.0928582	0.342888	0.637665	0.383657	0.229534	0.245673	0.257242	0.252923	0.268309	0.253449	0.263144
	2005	2.6	30.5379	103.085	0.143472	24.3	0.209	0.659	-2.272	-0.293	1.702	-0.14867	0.145146	26.76	4	1.46	0.49	0.02	0.455483	0.0148442	0.46049	0.5	0.0629293	0.144378	0.335248	0.588175	0.437712	0.242142	0.257619	0.257107	0.256713	0.267301	0.263458	0.265552
	2005	86.4	33.1401	113.933	1.63232	366.1	1.761	1.819	4.644	2.143	2.751	1.53372	1.57239	26.66	15.23	10.84	2.15	0.36	0.748192	0.223641	0.819085	0.807529	0.381771	0.52013	0.392089	0.840653	0.708836	0.508796	0.631984	0.603936	0.599392	0.614908	0.643726	0.63209
	2005	10	35.0735	145.174	-0.818585	28.6	-0.873	-0.326	-2.598	-0.878	-0.429	-0.768841	-0.814547	27.15	11.62	7.13	0.88	0.02	0.266341	0.017471	0.21049	0.238865	0.0479001	0.0541416	0.219778	0.495105	0.255406	0.260196	0.205387	0.201567	0.238075	0.214076	0.215542	0.22453
	2005	49.2	36.6326	169.553	0.276198	95.3	0.162	0.428	-0.175	-0.054	-0.502	0.18194	0.241811	26.86	9.28	6.54	1.86	0.07	0.481577	0.0582162	0.44963	0.438759	0.159605	0.181243	0.215822	0.63779	0.456075	0.379524	0.383437	0.329092	0.364697	0.335013	0.333536	0.366765
	2006	29.8	39.7306	210.226	-0.225274	49.5	-0.32	0.341	-1.717	-0.465	-0.981	-0.235106	-0.241904	26.46	5.86	2.44	1.37	0.02	0.382987	0.0302382	0.338262	0.415695	0.088516	0.117847	0.189867	0.575203	0.364187	0.295486	0.28032	0.268067	0.287876	0.274081	0.286874	0.284353
	2006	10.4	37.9116	211.572	-0.458404	21	-0.476	0.192	-2.453	-0.606	-1.553	-0.440631	-0.457109	25.98	6.93	4.39	1.07	0.02	0.337154	0.0128283	0.302218	0.376193	0.0545849	0.0960975	0.158873	0.54436	0.323306	0.240038	0.219731	0.235504	0.234181	0.241617	0.223911	0.226683
	2006	18.8	34.2049	204.759	0.354462	68.4	0.284	0.779	-0.948	-0.18	-1.69	0.473332	0.350956	25.39	8.11	2.34	1.37	0.07	0.496964	0.0417838	0.477819	0.531813	0.123968	0.161808	0.151449	0.681519	0.476809	0.305962	0.290068	0.318307	0.309743	0.325531	0.317719	0.305512
	2006	49.6	29.1053	188.428	1.21033	283.8	1.181	1.377	2.473	0.871	-0.867	1.27309	1.13576	25.1	8.59	1.95	1.17	0.37	0.665229	0.173366	0.685074	0.69035	0.281684	0.323924	0.196044	0.801541	0.625893	0.456481	0.457542	0.479877	0.462652	0.468007	0.447753	0.470228
	2006	0.2	22.3055	134.784	-0.307524	1.1	-0.434	0.321	-2.967	-0.589	-1.067	-0.16853	-0.302855	25.1	13.48	3.81	0.29	0.06	0.366817	0.000671961	0.311922	0.410392	0.0308884	0.0987197	0.185207	0.585194	0.352608	0.246814	0.187579	0.236155	0.207573	0.232413	0.216154	0.212367
	2006	0	18.6169	119.128	-0.764481	0	-0.675	0.162	-3.013	-0.726	-1.19	-0.429613	-0.764481	24.9	2.93	0.59	0.1	0	0.276978	0	0.256238	0.36824	0.0287677	0.0775875	0.178542	0.546013	0.264916	0.244715	0.197083	0.213921	0.210447	0.217147	0.229372	0.210945
	2006	21	19.5923	96.43	0.841918	166.3	0.815	1.109	0.869	0.289	-0.966	1.11485	0.827855	24.41	5.76	2.93	0.78	0.1	0.592799	0.101588	0.600508	0.6193	0.207736	0.234151	0.19068	0.777793	0.567402	0.43657	0.454117	0.402488	0.430543	0.397068	0.436706	0.457454
	2006	0.5	24.8728	104.339	-0.0814565	10.1	-0.384	0.383	-2.696	-0.564	-0.982	-0.790214	-0.0758592	24.02	3.22	1.46	0.2	0	0.411262	0.00616982	0.323475	0.426829	0.043382	0.102576	0.189813	0.491897	0.395729	0.24399	0.198141	0.213083	0.205858	0.20564	0.209479	0.247361
	2006	0	28.7237	99.0043	-0.210046	0	0.039	0.566	-3	-0.387	-1.217	0.128403	-0.210046	23.44	0.78	0.39	0.1	0	0.385981	0	0.421211	0.475345	0.029367	0.129878	0.177079	0.629755	0.370239	0.202611	0.251847	0.265213	0.251542	0.259917	0.247032	0.254241
	2006	2	33.9574	120.343	-0.67187	8.5	-0.689	-0.028	-2.798	-0.737	-1.702	-0.65327	-0.666732	22.85	0.68	0.68	0.49	0	0.295186	0.00519243	0.253004	0.317869	0.0386796	0.0758908	0.150799	0.512449	0.283485	0.214161	0.206313	0.210988	0.193549	0.210935	0.203524	0.208225
	2006	41.4	37.3535	157.79	0.447763	118.2	0.348	0.739	0.487	0.224	-1.571	-0.3179	0.318635	22.66	11.13	2.05	0.78	0.3	0.515307	0.0722053	0.492606	0.521209	0.190125	0.224125	0.157898	0.562778	0.470669	0.35137	0.343891	0.329092	0.343975	0.329337	0.333419	0.340654
	2006	45.8	35.4332	162.769	0.205639	88.7	0.083	0.358	-0.419	-0.13	-1.55	0.294165	0.212884	22.46	10.25	6.45	1.46	0.77	0.467705	0.0541845	0.431377	0.420201	0.148356	0.16952	0.159035	0.654632	0.45058	0.382217	0.37809	0.327028	0.358454	0.340197	0.337074	0.374177
	2007	168.8	35.0816	182.774	1.49393	280.3	1.496	1.625	3.368	1.659	1.314	1.56583	1.55009	24.61	41.89	17.68	3.13	7.83	0.720986	0.171228	0.757856	0.756098	0.322945	0.445473	0.314224	0.845472	0.704601	0.650681	0.628555	0.567174	0.590796	0.543381	0.530752	0.59118
	2007	0	38.0466	226.678	-1.22078	0	-0.753	0.004	-3.107	-0.767	-0.786	-1.26894	-1.22078	30.18	25.78	5.96	0.1	0.22	0.18727	0	0.238216	0.326352	0.0244341	0.0712633	0.200433	0.420054	0.178237	0.147833	0.173279	0.171322	0.180013	0.175585	0.173213	0.18133
	2007	136	34.0572	204.742	1.75911	494.9	1.768	1.852	5.668	2.247	1.851	1.76884	1.69882	30.47	20.12	6.45	2.54	5.45	0.77312	0.302321	0.820702	0.816278	0.42898	0.536172	0.343322	0.875938	0.732853	0.603061	0.568616	0.613175	0.575994	0.606084	0.618577	0.550009
	2007	0	31.1282	205.209	-0.355046	0	-0.174	0.542	-3	-0.474	-0.443	-0.859621	-0.355046	34.28	34.57	8.01	0.2	0.46	0.357474	0	0.371996	0.468982	0.029367	0.116458	0.219019	0.481481	0.342694	0.189947	0.221028	0.212958	0.227033	0.21475	0.216002	0.220145
	2007	10.2	26.3824	147.963	0.265528	56	0.066	0.615	-1.32	-0.262	-0.697	-0.114216	0.229972	34.77	8.3	2.15	0.78	0.04	0.47948	0.0342089	0.427449	0.488335	0.106818	0.149159	0.205256	0.593345	0.453826	0.324044	0.265367	0.271469	0.308587	0.299898	0.27717	0.287968
	2007	10.2	17.2595	110.86	0.316675	75	0.07	0.64	-0.753	-0.182	-0.634	0.552723	0.361862	34.18	4.98	2.25	0.68	0.12	0.489535	0.0458155	0.428373	0.494963	0.132958	0.161499	0.20867	0.693434	0.47888	0.388224	0.322294	0.339394	0.337063	0.329866	0.325809	0.320081
	2007	10.5	21.6029	109.074	0.538393	83.2	0.487	0.892	-0.505	-0.073	-0.668	0.305898	0.5053	33.5	3.22	1.07	0.1	0.2	0.533126	0.0508247	0.524723	0.561771	0.144392	0.178313	0.206827	0.656392	0.506129	0.359025	0.289112	0.339394	0.326496	0.325761	0.340279	0.336412
	2007	1	24.3263	101.689	-0.017922	20.2	-0.267	0.443	-2.393	-0.5	-0.812	-0.409677	-0.0102537	32.71	2.05	0.88	0.2	0.27	0.423753	0.0123396	0.350508	0.442736	0.057351	0.112448	0.199025	0.549005	0.408192	0.256682	0.21735	0.230682	0.248648	0.235357	0.235709	0.258957
	2007	0	30.3235	104.985	-0.210046	0	0.039	0.566	-3	-0.387	-1.11	-0.765063	-0.210046	31.64	1.27	0.2	0.1	0.27	0.385981	0	0.421211	0.475345	0.029367	0.129878	0.182877	0.495672	0.370239	0.194299	0.223803	0.217148	0.20797	0.205057	0.221515	0.235442
	2007	10.6	34.038	123.821	-0.0607091	44.9	-0.262	0.296	-1.684	-0.444	-1.397	-0.533289	-0.0973289	30.47	1.37	0.2	0.59	0.27	0.415341	0.0274282	0.351664	0.403765	0.0900373	0.121086	0.167326	0.530454	0.391651	0.271071	0.251406	0.247815	0.253929	0.247967	0.257268	0.266212
	2007	26.6	32.4323	134.751	-0.0419373	76	-0.177	0.31	-0.875	-0.296	-1.364	0.280345	0.0140247	29.59	10.84	6.84	1.17	0.32	0.419032	0.0464264	0.371303	0.407476	0.127334	0.143915	0.169114	0.652557	0.412804	0.350098	0.315926	0.336392	0.340219	0.327027	0.325025	0.354088
	2007	2	35.7502	163.817	-1.86608	3.9	-1.37	-1.093	-3.554	-1.103	-2.097	-0.77198	-1.7831	28.61	3.03	2.25	0.49	0.16	0.0604031	0.00238241	0.0956562	0.0355249	0.00382647	0.0194354	0.129396	0.494634	0.0714149	0.202097	0.164589	0.158132	0.178925	0.17806	0.180936	0.161411
	2008	11.8	40.0498	225.236	-0.779069	19.6	-0.688	0.071	-2.734	-0.74	-2.615	-1.11405	-0.797564	27.83	1.27	1.37	0.59	0.08	0.27411	0.0119731	0.253235	0.344115	0.0416302	0.075428	0.101328	0.443299	0.258632	0.228975	0.207133	0.187978	0.216	0.188494	0.195854	0.223608
	2008	11.2	35.4754	201.41	-0.428088	22.7	-0.457	0.205	-2.403	-0.593	-2.935	-0.180389	-0.408665	27.34	5.27	1.37	0.78	0.02	0.343114	0.0138668	0.306608	0.379639	0.05689	0.0981027	0.0839881	0.583415	0.332508	0.26301	0.242163	0.25081	0.245209	0.255555	0.266138	0.247863
	2008	7.6	33.754	216.635	0.0223462	27.7	-0.058	0.6	-2.17	-0.412	-3.054	-0.16163	0.0130798	26.86	3.61	0.29	0.49	0	0.43167	0.0169212	0.398799	0.484358	0.0676317	0.126022	0.07754	0.58623	0.412625	0.257026	0.239922	0.274956	0.247559	0.273139	0.253696	0.261686
	2008	0	29.3345	197.199	-0.355046	0	-0.174	0.542	-3	-0.474	-3.111	-0.429537	-0.355046	26.37	1.07	0	0.1	0	0.357474	0	0.371996	0.468982	0.029367	0.116458	0.0744514	0.546025	0.342694	0.199491	0.234796	0.230787	0.230705	0.236441	0.235943	0.22439
	2008	0	24.9206	149.504	-0.355046	0	-0.447	0.315	-3	-0.595	-3.157	-0.862481	-0.355046	25.88	0.1	0	0	0	0.357474	0	0.308919	0.408802	0.029367	0.0977942	0.0719588	0.481052	0.342694	0.220564	0.194577	0.204732	0.202018	0.199247	0.206371	0.207654
	2008	45.2	20.5394	122.118	1.42631	332.4	1.502	1.638	3.587	1.687	0.594	1.48598	1.40883	25.68	13.48	6.74	1.07	0.45	0.707692	0.203054	0.759242	0.759544	0.333041	0.449792	0.27521	0.833489	0.677766	0.536098	0.518716	0.538103	0.491983	0.539399	0.51037	0.544595
	2008	0	21.6615	107.599	8.50916e-08	0	-0.073	0.61	-3	-0.435	0.504	-0.523799	8.50916e-08	25.78	6.84	2.15	0	0.03	0.427277	0	0.395333	0.48701	0.029367	0.122474	0.270333	0.531879	0.41014	0.233924	0.187524	0.231057	0.205286	0.221038	0.222543	0.233341
	2008	5.2	20.285	85.2916	0.467242	105.2	0.409	0.851	0.078	0.033	0.535	1.23795	0.533278	25.39	1.66	0.59	0.2	0.06	0.519137	0.0642639	0.506701	0.550901	0.171269	0.194663	0.272013	0.796266	0.511443	0.32702	0.372087	0.389483	0.385507	0.378521	0.388306	0.343713
	2008	13.9	29.7343	100.732	0.708929	129.7	0.682	0.973	0.387	0.115	-0.06	0.716707	0.660568	24.9	4	1.37	0.88	0.08	0.566653	0.0792303	0.569778	0.583245	0.185515	0.207311	0.239772	0.718043	0.535624	0.319628	0.36452	0.356221	0.392119	0.403159	0.391643	0.371698
	2008	0	33.7052	120.092	-1.08536	0	-0.806	-0.117	-3.057	-0.805	-0.682	-0.721286	-1.08536	24.51	2.93	1.76	0.2	0.01	0.213893	0	0.22597	0.294274	0.0267392	0.0654018	0.206069	0.502241	0.203961	0.175245	0.191013	0.198064	0.191547	0.196277	0.189239	0.192242
	2008	105.4	32.7745	127.413	1.82682	301	2.068	2.005	5.37	2.469	1.313	2.05899	1.98164	24.51	19.92	17.77	2.73	0.81	0.786433	0.183873	0.890018	0.85684	0.415241	0.570415	0.31417	0.919482	0.786579	0.556319	0.638383	0.62788	0.605681	0.632854	0.626962	0.635901
	2008	152.2	35.0929	160.741	1.65873	294.7	1.825	1.851	5.244	2.234	2.792	1.67218	1.62599	25.98	19.14	11.91	1.66	0.18	0.753385	0.180024	0.833872	0.816013	0.409432	0.534166	0.39431	0.861432	0.719019	0.619737	0.636541	0.567174	0.598984	0.609866	0.593336	0.609185
	2009	56.6	36.1689	193.739	0.285304	94	0.138	0.671	-0.204	-0.055	-0.106	0.523464	0.306941	26.07	9.28	4.98	1.56	0.16	0.483368	0.0574221	0.444085	0.503181	0.158268	0.181089	0.23728	0.689043	0.468447	0.403345	0.405203	0.346526	0.383457	0.362293	0.374548	0.396781
	2009	16.2	36.6207	214.486	-0.262742	32.8	-0.342	0.285	-2.088	-0.516	-0.624	-0.354497	-0.277758	25.88	8.5	1.95	0.59	0.05	0.375621	0.0200367	0.333179	0.400848	0.0714121	0.10998	0.209212	0.557286	0.357376	0.275749	0.255812	0.250324	0.251654	0.254379	0.267422	0.273498
	2009	0.6	35.5953	224.232	-0.421186	2.2	-0.389	0.468	-2.934	-0.557	-1.194	-0.78612	-0.417959	25.39	1.86	0.59	0.2	0	0.344471	0.00134392	0.32232	0.449364	0.0324098	0.103656	0.178326	0.492512	0.330743	0.184935	0.193245	0.211345	0.192999	0.21242	0.206522	0.206527
	2009	0.4	29.4421	190.927	-0.241712	2.3	-0.144	0.553	-2.931	-0.463	-1.467	-0.14027	-0.232558	24.71	0.59	0.29	0.2	0	0.379756	0.00140501	0.378928	0.471898	0.0325481	0.118155	0.163533	0.589435	0.365962	0.217939	0.231365	0.245711	0.232698	0.247396	0.250085	0.22013
	2009	45.6	22.1123	129.439	1.11461	250.4	1.061	1.307	2.126	0.895	-0.769	1.27313	1.10885	24.12	0.88	0.59	0.78	0.17	0.646411	0.152963	0.657348	0.671792	0.265686	0.327626	0.201355	0.801546	0.620782	0.518783	0.50211	0.460522	0.475492	0.4875	0.491935	0.528774
	2009	0.8	21.1212	124.917	-0.485837	5.9	-0.602	0.207	-2.836	-0.683	-0.71	-0.665838	-0.489696	24.12	14.26	6.35	0.59	0.23	0.33176	0.00360415	0.273105	0.38017	0.0369278	0.0842203	0.204552	0.510563	0.317115	0.268111	0.189339	0.217629	0.208181	0.211155	0.222182	0.221528
	2009	0	21.0256	102.84	8.50916e-08	0	-0.073	0.61	-3	-0.435	-1.002	-0.106763	8.50916e-08	23.93	2.93	0.78	0.1	0	0.427277	0	0.395333	0.48701	0.029367	0.122474	0.188729	0.594464	0.41014	0.236312	0.206303	0.244503	0.241212	0.251299	0.240628	0.241011
	2009	1.4	28.4919	113.944	0.0328773	28.3	-0.182	0.489	-2.15	-0.449	-1.305	-2.04846	0.0207354	23.44	0.59	0.39	0.2	0	0.43374	0.0172877	0.370148	0.454931	0.0685538	0.120315	0.172311	0.303071	0.414079	0.240567	0.178851	0.152092	0.212312	0.174827	0.182492	0.2304
	2009	3	30.2473	101.018	0.174309	28	0.232	0.673	-2.16	-0.279	-1.517	0.127829	0.177629	23.05	0.98	2.54	0.49	0	0.461546	0.0171045	0.465804	0.503712	0.0680928	0.146537	0.160824	0.629669	0.443883	0.247784	0.272802	0.280756	0.271322	0.282664	0.278956	0.276013
	2009	0	31.2477	115.517	-1.08536	0	-0.806	-0.117	-3.057	-0.805	-1.805	-0.412139	-1.08536	22.66	0.39	1.17	0	0	0.213893	0	0.22597	0.294274	0.0267392	0.0654018	0.145218	0.548636	0.203961	0.189291	0.185866	0.21961	0.204183	0.210502	0.191055	0.207219
	2009	0	35.8842	149.017	-1.38323	0	-1.375	-0.879	-3.637	-1.229	-2.439	-1.31185	-1.38323	22.36	0.1	0.2	0.2	0	0.155331	0	0.0945009	0.0922587	0	0	0.110864	0.413615	0.147376	0.161902	0.151537	0.15053	0.165451	0.15851	0.154751	0.147277
	2009	19.2	35.8118	168.556	-0.537801	37.2	-0.66	-0.332	-2.323	-0.721	-2.756	-0.481884	-0.526721	21.97	4	1.17	0.88	0.03	0.321544	0.0227245	0.259704	0.237275	0.0605781	0.0783588	0.0936873	0.538169	0.310082	0.294224	0.249862	0.242234	0.261411	0.23936	0.251242	0.264399
	2010	148.6	35.5187	192.012	1.32532	246.8	1.293	1.484	2.741	1.35	1.072	1.38848	1.3215	27.34	57.13	21.68	3.03	18.51	0.687837	0.150764	0.710952	0.718717	0.294039	0.39781	0.301111	0.818857	0.661176	0.606911	0.584018	0.507371	0.559626	0.540177	0.525184	0.549886
	2010	171.2	34.487	191.274	1.6014	346.4	1.614	1.716	4.168	1.89	2.674	1.62811	1.59276	35.16	36.72	11.43	3.22	4.77	0.742114	0.211607	0.78512	0.780223	0.359827	0.481104	0.387917	0.854819	0.712706	0.664058	0.626814	0.637018	0.598511	0.597591	0.570934	0.589846
	2010	31.6	30.5353	185.735	0.614072	115	0.564	0.952	0.215	0.085	2.642	0.995263	0.654516	45.31	63.77	26.66	1.46	10.06	0.548004	0.0702505	0.542514	0.577678	0.177585	0.202684	0.386183	0.759846	0.534474	0.384397	0.390617	0.386687	0.401698	0.38699	0.386982	0.390476
	2010	44.4	28.403	175.35	1.12544	254	1.1	1.315	2.072	0.73	2.864	1.32435	1.10781	49.22	24.9	10.16	1.46	0.42	0.64854	0.155162	0.666359	0.673913	0.263197	0.302175	0.398212	0.809233	0.620583	0.44732	0.448015	0.482173	0.454272	0.458337	0.443766	0.456209
	2010	15.2	23.1287	134.069	0.432388	83.5	0.255	0.737	-0.496	-0.098	2.451	0.501496	0.426034	48.73	8.01	3.32	1.07	0.51	0.512285	0.0510079	0.471118	0.520679	0.144807	0.174456	0.375833	0.685746	0.491071	0.375897	0.316958	0.335411	0.342615	0.338977	0.347359	0.343795
	2010	1.2	19.3428	119.828	-0.413684	8.8	-0.567	0.229	-2.747	-0.662	1.866	-0.365458	-0.410687	47.66	4.88	1.86	0.29	0.59	0.345946	0.00537569	0.281192	0.386002	0.0410308	0.0874595	0.344134	0.555641	0.332124	0.283816	0.205536	0.229628	0.217568	0.233014	0.235552	0.225764
	2010	136.6	18.1605	85.2758	2.55459	1082	2.372	2.368	12.858	4.275	4.043	2.27972	2.56494	48.54	38.18	16.99	3.32	4.84	0.929512	0.660965	0.960259	0.953075	0.760454	0.84899	0.462097	0.952606	0.897386	0.89273	0.883974	0.853202	0.833005	0.839752	0.846778	0.928607
	2010	36.8	20.2486	84.1032	2.45556	744.7	2.427	2.366	9.559	4.042	4.966	2.25272	2.54496	51.46	33.69	7.81	1.37	2.85	0.910043	0.454918	0.972967	0.952545	0.608363	0.81305	0.512111	0.948554	0.89359	0.504902	0.653862	0.78926	0.75633	0.77749	0.70929	0.616725
	2010	122.2	23.0948	77.5213	2.68713	1140.6	2.308	2.323	13.532	4.032	7.657	2.28988	2.76249	54.2	44.43	10.16	2.73	7.83	0.955571	0.696762	0.945471	0.941145	0.791526	0.811507	0.657925	0.954131	0.934912	0.742379	0.888411	0.853202	0.858382	0.881973	0.85236	0.916428
	2010	89.8	26.8438	96.2546	1.67917	380.5	1.823	1.865	4.895	2.259	8.894	1.85552	1.8228	56.25	26.17	9.28	2.25	5.81	0.757405	0.232437	0.83341	0.819724	0.393343	0.538023	0.724953	0.888946	0.756406	0.596721	0.736078	0.569261	0.61506	0.615556	0.639969	0.759904
	2010	81.6	30.6279	130.104	1.39624	233	1.504	1.605	3.554	1.634	10.089	1.66404	1.50777	55.76	19.63	8.98	2.15	6.78	0.70178	0.142334	0.759704	0.750795	0.33152	0.441617	0.789705	0.86021	0.696562	0.527286	0.570439	0.528851	0.561554	0.526466	0.506843	0.584431
	2010	55.2	34.3395	165.064	0.393166	106.9	0.295	0.545	0.185	0.079	10.466	0.4152	0.379099	54.88	15.14	8.2	1.56	4.34	0.504574	0.0653024	0.48036	0.469777	0.176202	0.201758	0.810133	0.672795	0.482155	0.418578	0.415531	0.346526	0.391582	0.36671	0.369084	0.414962
	2011	101	37.3575	204.57	0.862991	167.7	0.754	1.107	1.265	0.623	10.346	0.898426	0.806751	54.3	27.93	12.4	2.54	8.43	0.596942	0.102443	0.586414	0.61877	0.225992	0.28567	0.80363	0.745314	0.563393	0.490035	0.473594	0.438435	0.475333	0.450242	0.439043	0.461382
	2011	142.1	34.0106	186.153	1.38244	287.5	1.357	1.524	3.172	1.439	10.849	1.49883	1.40974	56.54	44.34	20.8	3.52	12.67	0.699066	0.175626	0.725739	0.729321	0.313909	0.411538	0.830886	0.835417	0.67794	0.615763	0.586341	0.547134	0.5772	0.550486	0.601397	0.562801
	2011	245.8	29.3121	172.391	2.48514	894.5	2.475	2.437	11.403	4.52	13.97	2.28667	2.63379	63.67	69.04	26.17	4.39	48.02	0.915859	0.546426	0.984057	0.971368	0.693375	0.886781	1	0.953649	0.910464	0.894538	0.815871	0.816667	0.765706	0.78385	0.854046	0.751124
	2011	0	27.3816	185.485	-0.355046	0	-0.174	0.542	-3	-0.474	13.271	0.0327671	-0.355046	72.17	36.52	5.08	0.1	2.22	0.357474	0	0.371996	0.468982	0.029367	0.116458	0.962124	0.615403	0.342694	0.209237	0.236397	0.255062	0.23351	0.259558	0.259295	0.223936
	2011	3.7	21.4256	129.834	-0.0245924	20.3	-0.233	0.433	-2.39	-0.474	12.018	0.170447	-0.0111079	70.12	7.42	1.27	0.39	2.44	0.422442	0.0124007	0.358364	0.440085	0.0574893	0.116458	0.894229	0.636065	0.40803	0.306015	0.219543	0.265201	0.260807	0.254281	0.250888	0.248464
	2011	9.8	19.7549	123.86	0.295595	72.1	0.046	0.624	-0.842	-0.203	10.894	0.085297	0.281647	67.19	4.98	2.64	0.49	3.78	0.485391	0.044044	0.422828	0.490721	0.128855	0.15826	0.833324	0.623286	0.463643	0.367173	0.294556	0.30037	0.316854	0.30469	0.308951	0.308462
	2011	4.5	20.8153	104.47	0.305126	35.6	0.221	0.742	-1.931	-0.28	9.742	0.152421	0.306601	64.36	3.32	2.34	0.49	3.38	0.487265	0.0217471	0.463262	0.522004	0.0786501	0.146383	0.770902	0.63336	0.468383	0.317383	0.248644	0.287673	0.277288	0.284268	0.290836	0.285656
	2011	0	25.5616	107.975	-0.139409	0	-0.518	0.319	-3	-0.627	8.79	-1.33945	-0.139409	61.43	1.95	0.68	0	2.61	0.399869	0	0.292514	0.409862	0.029367	0.0928582	0.719317	0.409473	0.383657	0.217716	0.177928	0.178674	0.199841	0.179819	0.178502	0.233772
	2011	2.8	28.1716	100.368	0.159134	26.1	0.221	0.666	-2.216	-0.286	7.946	0.180685	0.164866	58.69	1.46	0.2	0.29	2.57	0.458563	0.0159438	0.463262	0.501856	0.065511	0.145457	0.673584	0.637601	0.441458	0.258513	0.263906	0.280756	0.268303	0.27979	0.283333	0.278472
	2011	5	31.886	114.584	-0.391627	21.2	-0.528	0.095	-2.409	-0.635	6.944	-0.168482	-0.380216	55.86	1.76	2.64	0.59	2.5	0.350282	0.0129505	0.290203	0.350477	0.0566133	0.0916242	0.61929	0.585202	0.337913	0.253375	0.23263	0.241377	0.237842	0.251835	0.245962	0.252133
	2011	40.4	33.0761	135.849	0.418219	115.4	0.315	0.713	0.41	0.189	6.435	0.62748	0.464844	53.13	7.52	4.79	1.46	3.91	0.509499	0.0704948	0.484982	0.514316	0.186575	0.218726	0.59171	0.704653	0.498443	0.389386	0.397106	0.362128	0.402571	0.376326	0.381002	0.410734
	2011	18.2	36.3687	176.554	-0.577839	35.2	-0.694	-0.366	-2.394	-0.743	5.239	-0.790606	-0.597485	50.59	8.4	3.13	1.37	3.33	0.313672	0.0215027	0.251848	0.228261	0.0573049	0.0749653	0.526903	0.491838	0.296639	0.285735	0.24706	0.216352	0.256191	0.225444	0.244679	0.256047
	2012	13.4	37.7983	211.26	-0.714352	22.3	-0.653	0.097	-2.643	-0.715	4.036	-0.640342	-0.706351	48.14	8.59	4.59	1.07	2.47	0.286834	0.0136225	0.261322	0.351007	0.0458255	0.0792843	0.461718	0.514389	0.275959	0.254465	0.233687	0.213419	0.24329	0.252177	0.236506	0.242818
	2012	123	35.6859	217.345	1.22397	248.9	1.173	1.386	2.518	1.142	4.682	1.17768	1.0964	45.9	6.74	3.71	1.95	4.44	0.66791	0.152046	0.683226	0.692736	0.283758	0.365726	0.496722	0.787221	0.618416	0.555277	0.530625	0.480134	0.51078	0.488244	0.52036	0.518725
	2012	59.2	30.1168	191.456	1.01798	215.4	0.999	1.255	1.657	0.657	4.841	1.27227	1.03692	51.27	60.45	24.51	1.66	11.72	0.627413	0.131582	0.643022	0.658006	0.244064	0.290915	0.505337	0.801417	0.607117	0.473887	0.471486	0.457125	0.46991	0.460754	0.465729	0.48462
	2012	20.1	28.2744	182.765	0.632123	115	0.621	0.967	0.202	0.071	0.033	0.79352	0.615034	54	20.21	4.79	0.98	1.91	0.551553	0.0702505	0.555684	0.581654	0.176986	0.200524	0.244812	0.72957	0.526974	0.359298	0.352231	0.363794	0.346258	0.366124	0.368692	0.355919
	2012	0	23.6587	145.028	-0.355046	0	-0.447	0.315	-3	-0.595	-0.328	-0.625127	-0.355046	52.34	4.98	2.83	0.1	1.33	0.357474	0	0.308919	0.408802	0.029367	0.0977942	0.225251	0.516672	0.342694	0.225958	0.19266	0.216125	0.20505	0.212729	0.2199	0.20952
	2012	0.8	20.1407	126.402	-0.485837	5.9	-0.602	0.207	-2.836	-0.683	-0.591	-0.749502	-0.491546	50.49	2.34	0.88	0.29	1.45	0.33176	0.00360415	0.273105	0.38017	0.0369278	0.0842203	0.211	0.498007	0.316764	0.27247	0.196034	0.204085	0.212863	0.20535	0.217726	0.219376
	2012	0	19.4349	101.672	8.50916e-08	0	-0.073	0.61	-3	-0.435	-0.811	-0.0233717	8.50916e-08	48.63	1.56	0.59	0.1	1.51	0.427277	0	0.395333	0.48701	0.029367	0.122474	0.199079	0.606978	0.41014	0.241976	0.21457	0.25783	0.248462	0.249358	0.259015	0.238002
	2012	0	25.0838	106.769	-0.139409	0	-0.518	0.319	-3	-0.627	-0.976	-1.17173	-0.139409	46.78	0.98	0.29	0	1.48	0.399869	0	0.292514	0.409862	0.029367	0.0928582	0.190138	0.434642	0.383657	0.219846	0.182942	0.178674	0.199841	0.179739	0.186485	0.236645
	2012	5	29.6999	105.27	0.306557	46.7	0.336	0.736	-1.6	-0.207	-1.102	-0.22868	0.287801	44.73	0.59	0.2	0.29	1.48	0.487546	0.0285278	0.489834	0.520414	0.0939099	0.157643	0.183311	0.576167	0.464812	0.267829	0.258902	0.281382	0.250855	0.275425	0.283172	0.282426
	2012	3	33.5297	125.438	-0.562468	12.7	-0.633	0.014	-2.668	-0.703	-1.465	-0.981065	-0.573023	42.77	2.15	0.78	0.39	1.32	0.316695	0.00775809	0.265943	0.329003	0.0446729	0.0811353	0.163641	0.463256	0.301286	0.226567	0.191074	0.199828	0.220476	0.209033	0.206113	0.20694
	2012	56.6	36.9382	152.236	0.852865	161.6	0.823	1.105	1.646	0.757	-1.074	0.416477	0.744812	41.5	10.74	8.3	1.46	2.23	0.594951	0.0987172	0.602357	0.61824	0.243557	0.30634	0.184828	0.672987	0.551627	0.395401	0.427899	0.404416	0.384177	0.403204	0.409206	0.398078
	2012	56.2	37.7175	178.518	0.411829	108.8	0.316	0.564	0.237	0.101	-0.989	0.0794533	0.319868	40.92	16.41	7.81	1.86	1.96	0.508243	0.066463	0.485213	0.474814	0.178599	0.205152	0.189434	0.622409	0.470903	0.386364	0.390496	0.329092	0.373246	0.351147	0.339501	0.369313
	2013	28	40.116	229.387	-0.268846	46.5	-0.354	0.316	-1.819	-0.492	-1.409	-0.781386	-0.338844	40.23	6.84	3.22	1.07	0.87	0.374421	0.0284056	0.330407	0.409067	0.0838136	0.113682	0.166676	0.493222	0.345772	0.286445	0.272767	0.241269	0.274553	0.253526	0.253476	0.290413
	2013	3.4	36.5904	216.165	-0.814554	6.9	-0.656	0.069	-2.893	-0.714	-1.968	-0.781974	-0.804338	39.16	2.44	2.83	0.59	0.54	0.267134	0.00421503	0.260628	0.343584	0.0342999	0.0794385	0.136386	0.493134	0.257345	0.208689	0.198851	0.211345	0.196693	0.216233	0.219947	0.205446
	2013	0	35.3806	223.658	-0.589095	0	-0.427	0.456	-3	-0.569	-2.402	-0.793119	-0.589095	38.18	0.59	1.27	0.39	0.45	0.31146	0	0.31354	0.446182	0.029367	0.101805	0.112869	0.491461	0.298233	0.16506	0.192007	0.211345	0.190627	0.21607	0.205496	0.203847
	2013	4	30.7631	204.202	0.0613945	22.9	0.07	0.645	-2.313	-0.365	-2.485	-0.482831	0.0477281	37.21	0.78	2.15	0.39	0.42	0.439347	0.013989	0.428373	0.496288	0.0610391	0.133272	0.108372	0.538027	0.419206	0.253166	0.244943	0.256641	0.244005	0.248668	0.246184	0.251953
	2013	37.6	25.1421	142.069	0.966475	206.5	0.885	1.178	1.505	0.634	-1.938	0.962787	0.899257	36.23	6.93	6.93	1.37	0.77	0.617287	0.126145	0.616682	0.637593	0.237057	0.287367	0.138011	0.754973	0.580966	0.456435	0.437617	0.423732	0.424583	0.426315	0.427501	0.462617
	2013	0.7	19.836	113.619	-0.506451	5.1	-0.611	0.201	-2.858	-0.689	-2.089	-0.115901	-0.495717	35.64	5.76	4.2	0.2	0.51	0.327707	0.00311546	0.271026	0.378579	0.0359135	0.0832948	0.129829	0.593092	0.315972	0.27159	0.1995	0.244603	0.214774	0.218411	0.240407	0.227972
	2013	7.4	21.61	106.433	0.426897	58.6	0.361	0.818	-1.242	-0.18	-2.079	0.243679	0.413368	34.77	2.83	5.96	0.59	0.7	0.511205	0.0357972	0.49561	0.542153	0.110414	0.161808	0.130371	0.647055	0.488665	0.337125	0.266894	0.305995	0.309387	0.319577	0.318601	0.312204
	2013	0	26.9332	111.714	-0.139409	0	-0.518	0.319	-3	-0.627	-2.168	-1.89286	-0.139409	33.98	0.98	1.95	0	0.59	0.399869	0	0.292514	0.409862	0.029367	0.0928582	0.125549	0.326423	0.383657	0.21138	0.169045	0.149055	0.201623	0.163312	0.159261	0.224414
	2013	4	33.5104	116.135	0.244217	37.3	0.286	0.705	-1.88	-0.243	-2.325	0	0.209576	33.11	0.29	0.39	0.29	0.55	0.47529	0.0227856	0.478281	0.512195	0.0810013	0.15209	0.117041	0.610486	0.449952	0.23492	0.232724	0.265417	0.230048	0.256454	0.22928	0.236048
	2013	0	33.2585	123.661	-1.08536	0	-0.806	-0.117	-3.057	-0.805	-2.603	-0.9849	-1.08536	32.32	3.13	1.46	0.2	0.45	0.213893	0	0.22597	0.294274	0.0267392	0.0654018	0.101978	0.462681	0.203961	0.177877	0.173941	0.183102	0.187484	0.186111	0.186131	0.185822
	2013	16.2	35.6498	149.359	-0.48654	46.3	-0.597	-0.061	-1.954	-0.66	-2.817	-0.76443	-0.51286	31.64	1.86	0.68	0.68	0.34	0.331622	0.0282834	0.274261	0.30912	0.0775898	0.087768	0.090382	0.495767	0.312715	0.283694	0.232101	0.242234	0.249173	0.238082	0.23967	0.254568
	2013	40.8	36.0163	170.536	0.0951836	79	-0.038	0.249	-0.777	-0.241	-2.743	-0.0260979	0.0650919	31.05	9.57	4.39	1.56	0.45	0.44599	0.048259	0.40342	0.391304	0.131852	0.152399	0.0943918	0.606569	0.422505	0.36253	0.352398	0.299412	0.349957	0.309406	0.318567	0.349112
	2014	85.2	36.3824	195.781	0.68007	141.5	0.551	0.964	0.775	0.382	-2.212	0.835922	0.677448	31.05	20.02	9.38	1.95	1.98	0.560979	0.0864386	0.53951	0.580859	0.203402	0.248496	0.123164	0.735934	0.53883	0.468132	0.457392	0.397744	0.452225	0.417819	0.433612	0.449282
	2014	31.4	33.991	191.92	0.100672	63.5	-0.036	0.502	-1.133	-0.28	-2.242	0.392458	0.129244	32.03	17.29	8.4	1.76	0.36	0.447069	0.0387905	0.403882	0.458378	0.11544	0.146383	0.121539	0.669383	0.434692	0.352725	0.345769	0.319639	0.355776	0.33551	0.351657	0.351466
	2014	2.8	34.7739	224.058	-0.216442	10.2	-0.267	0.512	-2.694	-0.511	-2.561	-0.657198	-0.221275	31.93	8.4	4.39	0.59	0.2	0.384724	0.00623091	0.350508	0.461029	0.0434743	0.110751	0.104254	0.511859	0.368106	0.216386	0.209317	0.228657	0.202487	0.235802	0.21783	0.229208
	2014	51.4	29.0691	182.932	1.2386	294.1	1.207	1.398	2.611	0.92	-1.64	1.34879	1.18391	31.64	11.62	11.23	1.17	0.63	0.670788	0.179658	0.691081	0.695917	0.288046	0.331482	0.154159	0.812901	0.635039	0.462323	0.461246	0.479877	0.468463	0.473164	0.458524	0.473143
	2014	2	26.1192	148.683	-0.132851	11	-0.326	0.38	-2.671	-0.53	-1.901	-0.661601	-0.139362	31.35	7.42	4.49	0.49	0.24	0.401158	0.00671961	0.336876	0.426034	0.0445346	0.10782	0.140016	0.511198	0.383666	0.261526	0.204245	0.215771	0.212766	0.213759	0.197664	0.221179
	2014	8.6	20.2871	125.121	0.229273	63.2	-0.027	0.575	-1.108	-0.267	-1.84	-0.0473858	0.211429	30.76	3.32	1.27	0.39	0.27	0.472352	0.0386072	0.405961	0.477731	0.116592	0.148388	0.143322	0.603375	0.450304	0.354791	0.275342	0.30037	0.307254	0.292007	0.296686	0.297046
	2014	28	21.1228	106.15	1.00795	221.8	0.985	1.232	1.595	0.53	-1.423	1.09303	0.927315	30.37	9.18	5.57	0.88	0.7	0.625441	0.135492	0.639787	0.651909	0.241206	0.271325	0.165917	0.774518	0.586296	0.456656	0.447813	0.432249	0.446721	0.454341	0.445681	0.483448
	2014	0	21.4343	92.8218	-0.139409	0	-0.518	0.319	-3	-0.627	-1.206	0.40621	-0.139409	29.98	5.76	2.83	0	0.34	0.399869	0	0.292514	0.409862	0.029367	0.0928582	0.177675	0.671446	0.383657	0.234785	0.256203	0.268971	0.253843	0.262083	0.269373	0.266635
	2014	0	30.0796	106.339	-0.210046	0	0.039	0.566	-3	-0.387	-1.429	-1.09636	-0.210046	29.3	1.76	0.49	0	0.3	0.385981	0	0.421211	0.475345	0.029367	0.129878	0.165592	0.445953	0.370239	0.195595	0.214953	0.201454	0.207848	0.197342	0.213742	0.231911
	2014	0	34.4358	127.59	-1.08536	0	-0.806	-0.117	-3.057	-0.805	-1.873	-1.29989	-1.08536	28.32	0.78	0.1	0	0.23	0.213893	0	0.22597	0.294274	0.0267392	0.0654018	0.141533	0.41541	0.203961	0.170864	0.171009	0.172057	0.185638	0.176716	0.175807	0.17572
	2014	9.9	36.5054	151.167	-0.824464	28.3	-0.878	-0.331	-2.609	-0.882	-2.333	-1.07594	-0.84301	27.34	2.05	1.17	0.98	0.22	0.265186	0.0172877	0.209335	0.23754	0.0473929	0.0535246	0.116608	0.449018	0.249999	0.248681	0.196967	0.178331	0.228021	0.188714	0.195049	0.210228
	2014	65.1	37.0694	171.926	0.569008	126	0.498	0.724	0.702	0.299	0.124	0.430075	0.504778	27.05	17.58	12.11	2.44	0.37	0.539144	0.0769701	0.527264	0.517232	0.200037	0.235693	0.249743	0.675028	0.506029	0.414704	0.418756	0.383313	0.408962	0.387123	0.374643	0.400191
	2015	222	33.0918	173.444	1.88692	368.7	1.977	1.958	5.018	2.472	2.164	1.85488	2.01755	33.59	62.3	28.71	3.32	58.1	0.798248	0.225229	0.868993	0.84438	0.399013	0.570878	0.360282	0.888849	0.793401	0.778507	0.749208	0.673537	0.697629	0.666555	0.625366	0.706582
	2015	6.4	37.7979	227.058	-0.635162	12.9	-0.576	0.123	-2.705	-0.668	2.022	-1.02635	-0.647766	40.72	23.54	4.69	0.39	0.34	0.302403	0.00788027	0.279113	0.3579	0.0429671	0.086534	0.352587	0.456461	0.287088	0.219946	0.202444	0.193431	0.204454	0.205032	0.195529	0.222652
	2015	0	34.883	223.73	-0.589095	0	-0.427	0.456	-3	-0.569	-0.563	-0.796543	-0.589095	39.94	4.59	1.27	0.2	0.24	0.31146	0	0.31354	0.446182	0.029367	0.101805	0.212517	0.490947	0.298233	0.168136	0.195395	0.206245	0.197011	0.207876	0.204356	0.208743
	2015	16.2	26.5754	174.604	0.527182	92.7	0.518	0.899	-0.219	-0.035	-0.495	0.833326	0.536139	38.77	4.79	1.76	0.68	0.4	0.530921	0.056628	0.531885	0.563627	0.157577	0.184174	0.216202	0.735544	0.511987	0.354723	0.340044	0.353251	0.334237	0.358993	0.357474	0.340205
	2015	0	23.4591	139.483	-0.355046	0	-0.447	0.315	-3	-0.595	-0.8	-0.369385	-0.355046	37.7	4.79	1.95	0	0.39	0.357474	0	0.308919	0.408802	0.029367	0.0977942	0.199675	0.555052	0.342694	0.226786	0.186333	0.228781	0.20505	0.222467	0.212029	0.209003
	2015	32.2	21.4606	129.109	1.1076	236.8	1.071	1.331	2.111	0.993	-0.429	1.00614	1.04573	36.62	6.84	2.93	0.88	0.79	0.645033	0.144655	0.659658	0.678155	0.264995	0.342743	0.219778	0.761479	0.608791	0.47199	0.450182	0.423732	0.424615	0.440377	0.446386	0.465448
	2015	0	19.9899	101.883	8.50916e-08	0	-0.073	0.61	-3	-0.435	-0.543	-0.0379664	8.50916e-08	35.84	4.59	2.15	0	0.56	0.427277	0	0.395333	0.48701	0.029367	0.122474	0.213601	0.604788	0.41014	0.24005	0.21251	0.249148	0.248198	0.249269	0.253485	0.239731
	2015	7	23.5088	98.1229	0.643048	141.7	0.616	0.992	0.618	0.261	-0.53	0.487749	0.623981	34.77	1.66	0.49	0.39	0.66	0.553701	0.0865608	0.554529	0.588282	0.196164	0.229832	0.214305	0.683683	0.528674	0.322035	0.303714	0.35135	0.394557	0.363759	0.370887	0.329637
	2015	0	26.5835	95.6544	-0.210046	0	0.039	0.566	-3	-0.387	-0.734	0.432125	-0.210046	33.69	1.95	0.29	0.1	0.55	0.385981	0	0.421211	0.475345	0.029367	0.129878	0.203251	0.675335	0.370239	0.213028	0.265154	0.279755	0.253655	0.275991	0.259417	0.26502
	2015	0.2	35.6277	131.727	-0.990888	0.8	-0.794	-0.108	-3.031	-0.799	-1.313	-1.65397	-0.988453	32.62	0.29	0	0.1	0.46	0.232466	0.000488699	0.228743	0.29666	0.0279379	0.0663273	0.171878	0.362272	0.22237	0.175645	0.168501	0.151367	0.167545	0.155928	0.161755	0.167405
	2015	6.2	37.1186	155.749	-1.05315	17.7	-1.055	-0.513	-2.993	-1.011	-1.911	-1.43538	-1.0717	31.84	3.81	3.81	0.49	0.42	0.220225	0.0108125	0.168438	0.18929	0.0296897	0.0336264	0.139474	0.395077	0.206556	0.223915	0.175518	0.161689	0.209655	0.168568	0.166346	0.180936
	2015	65.4	34.9847	156.445	0.574053	126.6	0.504	0.729	0.717	0.306	-1.539	0.778048	0.608779	31.25	12.01	9.77	2.44	0.87	0.540136	0.0773366	0.528651	0.518558	0.200728	0.236773	0.159632	0.727248	0.525786	0.437777	0.445588	0.40524	0.42283	0.424874	0.414449	0.439701
	2016	21.2	35.3875	195.314	-0.45175	35.2	-0.488	0.218	-2.203	-0.596	-1.883	-0.0762146	-0.41141	32.03	20.61	16.41	1.56	0.53	0.338462	0.0215027	0.299445	0.383086	0.0661104	0.09764	0.140992	0.599048	0.331987	0.305304	0.283998	0.264711	0.277946	0.27803	0.300579	0.293778
	2016	21.6	37.1482	219.663	-0.116066	43.7	-0.227	0.366	-1.749	-0.432	-2.148	-0.335891	-0.151933	31.84	6.15	3.61	1.17	0.27	0.404458	0.0266952	0.35975	0.422322	0.0870407	0.122937	0.126632	0.560078	0.381278	0.291744	0.274182	0.263941	0.269345	0.275418	0.279701	0.296223
	2016	39.8	35.2043	217.265	0.749758	144.8	0.711	1.051	0.643	0.255	-1.849	0.697852	0.696621	31.25	9.38	7.03	1.27	0.36	0.57468	0.0884545	0.576479	0.603924	0.197317	0.228906	0.142834	0.715213	0.542473	0.367385	0.376032	0.381499	0.353359	0.3741	0.38076	0.384946
	2016	0	32.1983	215.388	-0.355046	0	-0.174	0.542	-3	-0.474	-2.118	-1.67329	-0.355046	30.66	3.03	2.44	0	0.18	0.357474	0	0.371996	0.468982	0.029367	0.116458	0.128258	0.359372	0.342694	0.183984	0.213511	0.170777	0.18954	0.173385	0.186869	0.223244
	2016	37.4	25.8162	144.391	0.962574	205.4	0.88	1.175	1.489	0.627	0.229	0.922625	0.884611	29.98	5.47	6.74	1.27	0.41	0.61652	0.125473	0.615527	0.636797	0.236319	0.286287	0.255432	0.748945	0.578184	0.449034	0.432458	0.423732	0.424583	0.424208	0.423867	0.45524
	2016	30.4	21.1034	118.85	1.05805	223.5	1.004	1.284	1.907	0.897	0.394	1.14942	1.06716	29.88	18.55	12.11	1.76	0.75	0.63529	0.13653	0.644177	0.665695	0.25559	0.327935	0.264373	0.78298	0.612862	0.467722	0.444521	0.446249	0.444179	0.469838	0.422606	0.470751
	2016	0	21.0455	103.293	8.50916e-08	0	-0.073	0.61	-3	-0.435	0.024	-0.140731	8.50916e-08	30.08	9.57	4.2	0.1	0.34	0.427277	0	0.395333	0.48701	0.029367	0.122474	0.244324	0.589366	0.41014	0.236238	0.204377	0.244503	0.23931	0.244355	0.239322	0.24014
	2016	13.9	22.9658	95.1444	1.20118	281.3	1.218	1.427	2.688	1.137	0.185	1.12349	1.16983	29.49	3.03	2.05	0.88	0.5	0.66343	0.171839	0.693623	0.703606	0.291596	0.364954	0.253048	0.779089	0.632365	0.369894	0.400247	0.453726	0.435844	0.472753	0.49808	0.403429
	2016	117.4	25.12	85.4673	2.62863	1095.8	2.264	2.284	12.949	3.858	2.695	2.21853	2.56679	29.59	25.98	11.72	3.22	2.34	0.944069	0.669395	0.935305	0.930806	0.764649	0.784668	0.389054	0.943424	0.897737	0.694567	0.835555	0.910845	0.84079	0.867388	0.819465	0.87333
	2016	8.8	30.6365	114.641	-0.152503	37.3	-0.343	0.235	-1.917	-0.505	2.607	-0.0402128	-0.148508	32.03	23.93	4.98	0.59	0.57	0.397294	0.0227856	0.332948	0.387593	0.0792956	0.111677	0.384286	0.604451	0.381929	0.286228	0.251374	0.271225	0.260078	0.287444	0.278511	0.287462
	2016	40.2	35.4499	151.407	0.41226	114.8	0.308	0.707	0.395	0.182	2.695	-0.0504794	0.332174	31.74	5.86	2.73	1.17	0.38	0.508327	0.0701283	0.483364	0.512725	0.185884	0.217646	0.389054	0.60291	0.473241	0.366213	0.355525	0.334064	0.352161	0.347793	0.341499	0.36317
	2016	138.2	34.3784	151.09	1.51677	267.6	1.649	1.704	4.514	1.923	3.88	1.66243	1.57634	31.05	15.63	11.13	3.71	1.35	0.725475	0.16347	0.793207	0.777041	0.375778	0.486195	0.453265	0.859969	0.709587	0.60293	0.637418	0.547134	0.585595	0.61234	0.615876	0.615848
	2017	185.2	35.8558	186.185	1.62209	307.6	1.652	1.733	3.876	1.909	5.044	1.63095	1.65102	33.98	47.07	14.16	3.61	4.91	0.746183	0.187905	0.7939	0.78473	0.346365	0.484035	0.516337	0.855244	0.723775	0.668284	0.651497	0.567174	0.600728	0.615314	0.564381	0.601891
	2017	11.2	37.3274	224.272	-0.428088	22.7	-0.457	0.205	-2.403	-0.593	-0.45	-0.767258	-0.451031	38.77	28.91	4	0.68	0.68	0.343114	0.0138668	0.306608	0.379639	0.05689	0.0981027	0.21864	0.495342	0.32446	0.248456	0.227002	0.224102	0.234895	0.228898	0.227529	0.250688
	2017	0	37.1642	240.093	-0.589095	0	-0.427	0.456	-3	-0.569	-1.07	-1.86153	-0.589095	38.28	4.88	0.39	0.2	0.38	0.31146	0	0.31354	0.446182	0.029367	0.101805	0.185045	0.331123	0.298233	0.153673	0.179488	0.150787	0.179412	0.15948	0.147293	0.205921
	2017	0	29.1639	193.012	-0.355046	0	-0.174	0.542	-3	-0.474	-1.339	-0.246033	-0.355046	37.01	2.15	0.1	0.1	0.36	0.357474	0	0.371996	0.468982	0.029367	0.116458	0.170469	0.573563	0.342694	0.200369	0.233067	0.240265	0.231788	0.247778	0.244905	0.220996
	2017	0	26.3726	158.11	-0.355046	0	-0.447	0.315	-3	-0.595	-1.596	-1.42941	-0.355046	35.74	0.98	0.1	0	0.42	0.357474	0	0.308919	0.408802	0.029367	0.0977942	0.156543	0.395973	0.342694	0.21401	0.199552	0.177489	0.201432	0.186505	0.19513	0.206203
	2017	0	21.2665	132.59	-0.764481	0	-0.675	0.162	-3.013	-0.726	-1.742	-1.2171	-0.764481	34.67	0.59	0.1	0.1	0.48	0.276978	0	0.256238	0.36824	0.0287677	0.0775875	0.148632	0.427835	0.264916	0.235416	0.187625	0.177648	0.205339	0.184442	0.209284	0.210564
	2017	5.6	24.053	118.616	0.353946	44.4	0.277	0.771	-1.669	-0.242	-1.877	-1.04116	0.324746	33.59	3.32	1.56	0.59	0.63	0.496863	0.0271228	0.476201	0.529692	0.0907289	0.152244	0.141317	0.454237	0.47183	0.307865	0.211973	0.218719	0.257424	0.244432	0.255212	0.273492
	2017	0	25.5144	106.848	-0.139409	0	-0.518	0.319	-3	-0.627	-1.944	-1.18261	-0.139409	32.71	1.95	0.59	0	0.54	0.399869	0	0.292514	0.409862	0.029367	0.0928582	0.137686	0.433009	0.383657	0.217929	0.182215	0.178674	0.199841	0.179739	0.184142	0.236199
	2017	4	29.9891	106.279	0.244217	37.3	0.286	0.705	-1.88	-0.243	-1.986	-0.494966	0.229891	31.84	0.29	0.1	0.2	0.49	0.47529	0.0227856	0.478281	0.512195	0.0810013	0.15209	0.13541	0.536206	0.453811	0.258136	0.246367	0.257505	0.242627	0.263928	0.265701	0.269893
	2017	15	32.9466	119.828	0.13014	63.6	-0.078	0.436	-1.114	-0.294	-2.04	-0.119571	0.0992655	31.15	3.13	3.32	0.98	0.49	0.452862	0.0388516	0.394177	0.44088	0.116316	0.144223	0.132484	0.592542	0.428997	0.300138	0.291242	0.287686	0.288295	0.302481	0.296497	0.311088
	2017	67.8	34.3414	142.136	1.1111	193.6	1.141	1.342	2.501	1.15	-1.255	1.07364	1.08852	30.76	15.43	9.96	2.25	0.83	0.645721	0.118265	0.675832	0.681071	0.282975	0.36696	0.17502	0.771608	0.616918	0.450653	0.482979	0.487028	0.460017	0.475921	0.481377	0.477049
	2017	21.6	37.5648	177.626	-0.447576	41.8	-0.581	-0.255	-2.151	-0.668	-1.714	-0.736392	-0.479362	31.25	13.67	7.42	1.17	0.35	0.339282	0.0255345	0.277957	0.257688	0.0685077	0.086534	0.150149	0.499974	0.319078	0.288149	0.251565	0.240734	0.259985	0.235741	0.240658	0.259402
	2018	32	39.0475	216.931	-0.174247	53.1	-0.279	0.371	-1.593	-0.431	-2.004	-0.347634	-0.215205	30.66	6.74	5.76	1.56	0.34	0.393019	0.0324374	0.347736	0.423648	0.0942326	0.123091	0.134435	0.558316	0.369259	0.308412	0.298904	0.268067	0.300267	0.284131	0.297478	0.306179
	2018	37.6	38.8268	223.858	0.21687	76.1	0.074	0.581	-0.743	-0.183	-2.085	-0.0412107	0.145278	30.37	12.3	7.13	1.66	0.38	0.469914	0.0464875	0.429298	0.479321	0.133419	0.161345	0.130046	0.604301	0.437737	0.32664	0.324606	0.310947	0.333095	0.323393	0.313841	0.332459
	2018	62.8	33.6713	214.368	1.06201	228.5	1.046	1.29	1.845	0.731	-1.288	1.09401	0.998112	30.66	21.09	14.84	1.46	2.16	0.63607	0.139585	0.653882	0.667285	0.252732	0.302329	0.173232	0.774665	0.599745	0.445341	0.441276	0.457125	0.453812	0.450823	0.449897	0.460639
	2018	1.2	32.8695	215.724	-0.142456	6.9	-0.089	0.575	-2.794	-0.441	-1.633	-1.52796	-0.1478	30.96	5.86	2.93	0.2	0.16	0.399269	0.00421503	0.391636	0.477731	0.038864	0.121549	0.154538	0.381183	0.382063	0.211689	0.214895	0.186899	0.199894	0.175632	0.206712	0.226551
	2018	0	23.8897	144.173	-0.355046	0	-0.447	0.315	-3	-0.595	-1.787	-0.583159	-0.355046	30.27	1.17	0.78	0	0.21	0.357474	0	0.308919	0.408802	0.029367	0.0977942	0.146193	0.52297	0.342694	0.224992	0.190888	0.218795	0.204655	0.194557	0.215023	0.208833
	2018	0.8	21.4728	133.427	-0.485837	5.9	-0.602	0.207	-2.836	-0.683	-1.896	-1.18413	-0.49987	29.59	0.49	0.49	0.1	0.25	0.33176	0.00360415	0.273105	0.38017	0.0369278	0.0842203	0.140287	0.432781	0.315183	0.26652	0.195231	0.177648	0.208069	0.197701	0.219345	0.21868
	2018	0	23.3929	118.138	8.50916e-08	0	-0.073	0.61	-3	-0.435	-2.053	0	8.50916e-08	28.91	0.2	0.29	0	0.3	0.427277	0	0.395333	0.48701	0.029367	0.122474	0.13178	0.610486	0.41014	0.227059	0.166756	0.25572	0.203439	0.200565	0.184192	0.219305
	2018	0	24.1079	102.095	-0.139409	0	-0.518	0.319	-3	-0.627	-2.046	-0.565336	-0.139409	28.22	0	0.2	0	0.3	0.399869	0	0.292514	0.409862	0.029367	0.0928582	0.132159	0.525645	0.383657	0.22407	0.204129	0.221822	0.241483	0.212497	0.214313	0.247207
	2018	0	28.1318	100.077	-0.210046	0	0.039	0.566	-3	-0.387	-2.12	0.00962011	-0.210046	27.73	0	0.1	0	0.26	0.385981	0	0.421211	0.475345	0.029367	0.129878	0.12815	0.611929	0.370239	0.205573	0.240403	0.259342	0.249675	0.246504	0.236629	0.251389
	2018	6.8	34.3147	122.448	-0.268642	28.8	-0.438	0.163	-2.176	-0.573	-2.426	-0.596891	-0.287833	27.15	1.46	2.25	0.68	0.23	0.374461	0.0175932	0.310998	0.368505	0.0673551	0.101188	0.111569	0.52091	0.355462	0.24823	0.233003	0.231153	0.237408	0.217295	0.23286	0.240582
	2018	42.6	34.2199	138.714	0.482668	121.6	0.388	0.77	0.578	0.266	-2.121	0.57447	0.503607	26.86	11.72	9.08	1.95	0.39	0.52217	0.0742822	0.501848	0.529427	0.19432	0.230603	0.128095	0.696697	0.505807	0.384951	0.39909	0.385098	0.377183	0.379742	0.387107	0.403052
	2018	1.8	39.3023	189.968	-1.9149	3.5	-1.38	-1.106	-3.568	-1.107	-2.85	-1.82498	-1.89491	26.76	7.32	3.71	0.29	0.07	0.0508041	0.00213806	0.0933457	0.0320785	0.00318104	0.0188184	0.0885939	0.336609	0.0501751	0.174758	0.162719	0.121105	0.143936	0.131134	0.138977	0.146777
	2019	9.4	41.7001	232.094	-0.886506	15.6	-0.742	0.031	-2.869	-0.776	-3.355	-1.43931	-0.909685	26.27	1.27	0.68	0.39	0.01	0.252988	0.00952963	0.240758	0.33351	0.0354064	0.0698751	0.06123	0.394487	0.237333	0.204317	0.185953	0.16444	0.182772	0.170243	0.172604	0.201704
	2019	0	37.7332	225.601	-1.22078	0	-0.753	0.004	-3.107	-0.767	-3.784	-1.22774	-1.22078	25.78	0.29	0.68	0.1	0	0.18727	0	0.238216	0.326352	0.0244341	0.0712633	0.0379843	0.426237	0.178237	0.149923	0.175503	0.172692	0.180546	0.179034	0.180426	0.18314
	2019	3.5	36.3441	231.807	-0.172153	12.7	-0.232	0.525	-2.618	-0.497	-3.987	-0.993182	-0.185986	25.39	0.88	0.49	0.39	0.02	0.393431	0.00775809	0.358595	0.464475	0.046978	0.112911	0.0269846	0.461438	0.374809	0.211241	0.200725	0.219122	0.196309	0.206906	0.200052	0.226654
	2019	0	30.3549	199.736	-0.355046	0	-0.174	0.542	-3	-0.474	-3.989	-0.553089	-0.355046	24.9	3.13	1.46	0.1	0	0.357474	0	0.371996	0.468982	0.029367	0.116458	0.0268762	0.527483	0.342694	0.194131	0.227048	0.227281	0.22793	0.230982	0.231045	0.219908
	2019	31.4	23.9786	139.658	0.840135	172.4	0.735	1.07	1.024	0.431	-3.34	0.857069	0.79214	24.51	6.84	3.71	1.07	0.09	0.592448	0.105315	0.582024	0.608961	0.214882	0.256054	0.0620428	0.739107	0.560618	0.443758	0.422903	0.423732	0.420339	0.411021	0.414532	0.440943
	2019	0.2	20.3557	125.429	-0.641541	1.5	-0.656	0.174	-2.969	-0.715	-3.29	-0.750715	-0.643123	24.32	5.27	3.42	0.1	0	0.301149	0.00091631	0.260628	0.371421	0.0307962	0.0792843	0.0647521	0.497825	0.28797	0.254866	0.188204	0.204085	0.206068	0.203997	0.214393	0.213936
	2019	0	23.1155	115.158	8.50916e-08	0	-0.073	0.61	-3	-0.435	-3.321	-1.74948	8.50916e-08	23.93	0.98	0.59	0	0	0.427277	0	0.395333	0.48701	0.029367	0.122474	0.0630723	0.34794	0.41014	0.228194	0.167268	0.178674	0.203234	0.174069	0.190455	0.223
	2019	2.2	22.3465	96.0439	0.132166	44.5	-0.03	0.575	-1.664	-0.348	-3.066	0.293829	0.148116	23.54	0.29	0.1	0	0	0.453261	0.0271839	0.405268	0.477731	0.0909594	0.135894	0.0768897	0.654581	0.438276	0.284143	0.262336	0.324352	0.273024	0.297246	0.292889	0.284435
	2019	11.2	28.7893	101.864	0.605239	104.5	0.591	0.907	0.059	0.018	-2.785	0.52816	0.563754	23.14	0.88	0.98	0.49	0.02	0.546267	0.0638363	0.548752	0.565748	0.170393	0.192349	0.092116	0.689747	0.517233	0.312734	0.330621	0.356221	0.350313	0.370219	0.380145	0.348859
	2019	4.8	34.8174	126.789	-0.406762	20.3	-0.538	0.087	-2.435	-0.642	-3.049	-1.00065	-0.430409	22.75	3.52	3.52	0.39	0	0.347307	0.0124007	0.287893	0.348356	0.0554147	0.0905445	0.0778109	0.460317	0.328378	0.231697	0.207068	0.205803	0.22217	0.213155	0.207418	0.214489
	2019	0	35.4572	150.901	-1.38323	0	-1.375	-0.879	-3.637	-1.229	-3.503	-1.40647	-1.38323	22.46	2.05	1.56	0.2	0	0.155331	0	0.0945009	0.0922587	0	0	0.0532105	0.399415	0.147376	0.164582	0.152972	0.139398	0.167707	0.147241	0.162894	0.148746
	2019	1	40.8966	200.06	-2.17331	1.9	-1.422	-1.159	-3.626	-1.125	-4.136	-2.32889	-2.15904	22.07	0.49	0.59	0.39	0	0	0.00116066	0.0836414	0.0180276	0.000507123	0.016042	0.0189109	0.260987	0	0.153704	0.151866	0.106881	0.129175	0.111837	0.123423	0.137503
	2020	31.2	38.3379	204.146	-0.192534	51.8	-0.294	0.36	-1.638	-0.443	-4.194	-0.0714036	-0.191141	21.78	1.66	2.83	0.98	0.07	0.389424	0.0316432	0.34427	0.420732	0.092158	0.12124	0.0157681	0.59977	0.37383	0.312583	0.298665	0.268067	0.301647	0.28809	0.299018	0.302362
	2020	18.4	36.8528	212.946	-0.199837	37.2	-0.294	0.319	-1.95	-0.482	-4.275	-0.261082	-0.215164	22.07	18.26	8.69	0.98	0.27	0.387988	0.0227245	0.34427	0.409862	0.0777742	0.115224	0.011379	0.571305	0.369266	0.282454	0.263583	0.268785	0.258882	0.27039	0.272523	0.279321
	2020	89.6	33.6607	211.549	1.35292	326	1.352	1.522	3.244	1.286	-2.778	1.40374	1.28234	23.83	27.93	13.96	1.56	3.45	0.693263	0.199145	0.724584	0.728791	0.317228	0.387938	0.0924953	0.821147	0.653738	0.509947	0.500871	0.513504	0.526377	0.505546	0.531913	0.503038
	2020	6.6	31.7197	203.728	0.192092	37.8	0.19	0.706	-1.867	-0.295	-2.841	-0.288172	0.167527	24.71	7.71	5.57	0.59	0.03	0.465042	0.023091	0.4561	0.51246	0.0816007	0.144069	0.0890815	0.567239	0.441964	0.26534	0.251287	0.263432	0.251313	0.263289	0.27053	0.261071
	2020	0.6	22.811	135.827	-0.255089	3.3	-0.409	0.335	-2.901	-0.576	-2.852	-0.18588	-0.249056	24.41	2.83	1.17	0.1	0.01	0.377126	0.00201588	0.317699	0.414104	0.0339311	0.100725	0.0884855	0.582591	0.362828	0.256074	0.190194	0.239656	0.209052	0.231872	0.219833	0.215877
	2020	0	21.0445	130.467	-0.764481	0	-0.675	0.162	-3.013	-0.726	-2.864	-1.07686	-0.764481	24.12	2.05	0.59	0.1	0	0.276978	0	0.256238	0.36824	0.0287677	0.0775875	0.0878353	0.44888	0.264916	0.236242	0.186561	0.189084	0.205339	0.192476	0.209273	0.210858
	2020	0	20.4177	103.803	8.50916e-08	0	-0.073	0.61	-3	-0.435	-2.868	-0.180291	8.50916e-08	23.73	1.56	0.68	0.2	0	0.427277	0	0.395333	0.48701	0.029367	0.122474	0.0876185	0.583429	0.41014	0.238529	0.204349	0.248095	0.214133	0.24321	0.24508	0.237343
	2020	4.4	26.4742	109.136	0.38349	89	0.306	0.784	-0.329	-0.069	-2.757	-0.961039	0.336165	23.24	3.42	4.2	0.49	0.01	0.502671	0.0543677	0.482902	0.533139	0.152506	0.17893	0.0936332	0.466261	0.473999	0.283295	0.213423	0.281382	0.246906	0.264793	0.251738	0.273899
	2020	0	31.9773	109.033	-0.210046	0	0.039	0.566	-3	-0.387	-2.922	-2.27783	-0.210046	22.75	1.95	2.64	0.1	0	0.385981	0	0.421211	0.475345	0.029367	0.129878	0.0846925	0.268648	0.370239	0.185232	0.21877	0.103251	0.181124	0.168069	0.212705	0.22245
	2020	73.8	31.04	110.639	1.4487	312.7	1.52	1.638	3.712	1.713	0.948	1.44726	1.42802	22.75	17.68	6.74	1.86	0.71	0.712093	0.19102	0.763401	0.759544	0.338804	0.453802	0.294392	0.827678	0.681411	0.502681	0.619202	0.569261	0.593119	0.579583	0.548684	0.625008
	2020	0	38.3773	158.993	-1.38323	0	-1.375	-0.879	-3.637	-1.229	-0.912	-1.80938	-1.38323	22.75	4.88	2.15	0.29	0	0.155331	0	0.0945009	0.0922587	0	0	0.193606	0.33895	0.147376	0.145609	0.144222	0.11847	0.144685	0.130342	0.126984	0.132014
	2020	158.4	33.4909	147.294	1.71905	306.7	1.899	1.913	5.568	2.372	1.748	1.85071	1.8147	22.56	19.63	7.62	3.22	1.97	0.765245	0.187355	0.85097	0.83245	0.42437	0.555453	0.33774	0.888224	0.754867	0.655011	0.689059	0.637018	0.622933	0.629602	0.635779	0.678099
Bond Springs	2005	19	37.3232	214.874	-0.221428	45.6	-0.175	0.43	-1.772	-0.439	-1.117	-0.393077	-0.248312	17.97	4.79	4.2	0.49	0.13	0.383743	0.0278558	0.371765	0.43929	0.0859804	0.121857	0.182498	0.551496	0.36297	0.280755	0.261661	0.250324	0.259159	0.256575	0.266793	0.278076
	2005	5.5	36.8383	228.348	-0.330016	16.2	-0.399	0.334	-2.513	-0.569	-1.524	-1.06454	-0.335697	17.68	4.39	3.91	0.29	0.06	0.362395	0.00989615	0.320009	0.413839	0.0518187	0.101805	0.160444	0.450729	0.34637	0.221684	0.205891	0.201528	0.207345	0.195476	0.206376	0.229386
	2005	0	35.2412	230.938	-0.139409	0	-0.427	0.357	-3	-0.577	-1.906	-1.05889	-0.139409	17.19	0.59	0.49	0	0	0.399869	0	0.31354	0.419936	0.029367	0.100571	0.139745	0.451576	0.383657	0.165926	0.192848	0.206245	0.19492	0.197855	0.193837	0.214013
	2005	0	33.1425	217.413	0.139409	0	0.045	0.71	-3	-0.4	-2.215	-1.85946	0.139409	16.7	0	0	0	0	0.454685	0	0.422597	0.513521	0.029367	0.127873	0.123002	0.331434	0.436622	0.178555	0.207043	0.161142	0.188721	0.170051	0.198177	0.217382
	2005	0	26.0363	155.958	-0.139409	0	-0.591	0.266	-3	-0.676	-2.362	-1.29298	-0.139409	16.21	0	0	0	0	0.399869	0	0.275647	0.395811	0.029367	0.0853	0.115037	0.416446	0.383657	0.215561	0.198153	0.179002	0.20153	0.183983	0.19643	0.206463
	2005	47	21.0263	125.258	1.3257	296.8	1.372	1.543	3.195	1.465	0.543	1.34224	1.239	16.02	9.28	8.2	1.07	0.39	0.687911	0.181307	0.729205	0.734358	0.314969	0.415548	0.272446	0.811917	0.645505	0.537135	0.520364	0.514945	0.49361	0.529543	0.521096	0.545456
	2005	43.5	19.3637	95.0825	1.26005	319.5	1.235	1.423	2.794	0.983	1.211	1.46785	1.20797	18.46	22.27	19.53	0.68	0.99	0.675005	0.195174	0.697551	0.702545	0.296482	0.3412	0.308643	0.830768	0.639611	0.54395	0.594361	0.481764	0.491398	0.48806	0.488117	0.614121
	2005	0	22.4474	94.0211	0.139409	0	-0.286	0.484	-3	-0.516	1.421	0.273464	0.139409	20.02	6.54	5.66	0	0.02	0.454685	0	0.346118	0.453606	0.029367	0.10998	0.320022	0.651525	0.436622	0.230873	0.253953	0.262854	0.25312	0.258302	0.26042	0.265935
	2005	5	30.3286	101.972	0.425779	61.9	0.367	0.781	-1.144	-0.158	1.343	0.00600347	0.413022	19.63	2.44	2.15	0.29	0.05	0.510985	0.0378131	0.496996	0.532344	0.114932	0.165201	0.315795	0.611387	0.488599	0.263729	0.283393	0.30123	0.303762	0.300418	0.297014	0.291259
	2005	104.5	32.8405	112.173	2.07342	494.7	2.242	2.168	6.91	3.146	2.858	1.83655	1.98138	20.12	18.16	16.02	1.76	1.24	0.834914	0.302199	0.930222	0.900053	0.486239	0.674842	0.397887	0.886099	0.78653	0.553487	0.692411	0.725061	0.648755	0.711185	0.688459	0.690413
	2005	29	34.7336	144.074	0.099184	81.1	-0.045	0.48	-0.633	-0.199	-0.091	-0.0921287	0.0748181	23.63	16.11	14.06	0.88	0.29	0.446776	0.0495418	0.401802	0.452545	0.138491	0.158877	0.238093	0.59666	0.424353	0.338202	0.305557	0.30861	0.326043	0.319168	0.313275	0.33264
	2005	51.5	36.1612	167.369	0.448569	114.9	0.424	0.733	0.352	0.15	-0.025	0.409329	0.409339	23.73	10.64	9.47	1.37	0.48	0.515466	0.0701894	0.510166	0.519618	0.183901	0.21271	0.241669	0.671914	0.487899	0.3903	0.39315	0.356464	0.370797	0.350282	0.343442	0.379971
	2006	33	39.9726	210.515	0.159753	79.2	0.181	0.661	-0.677	-0.168	-0.346	0.0826342	0.116325	23.24	5.57	4.98	0.78	0.2	0.458684	0.0483812	0.45402	0.50053	0.136462	0.163659	0.224275	0.622887	0.432237	0.30268	0.290181	0.319664	0.306656	0.306912	0.298894	0.291553
	2006	5	37.7138	210.29	-0.349461	14.8	-0.417	0.324	-2.557	-0.579	-0.934	-0.37122	-0.338183	22.56	6.25	5.57	0.49	0.06	0.358572	0.00904093	0.31585	0.411188	0.0497902	0.100262	0.192414	0.554776	0.345897	0.211916	0.197781	0.221636	0.196698	0.224486	0.210836	0.197531
	2006	41	34.0265	205.996	0.834443	161.7	0.612	1.017	0.774	0.356	-0.651	0.942675	0.799539	21.58	3.61	3.22	0.59	0.12	0.591329	0.0987783	0.553604	0.59491	0.203356	0.244486	0.207749	0.751954	0.562023	0.382122	0.391498	0.416825	0.374403	0.39232	0.387059	0.39506
	2006	22	28.8347	188.561	0.700507	116.7	0.74	1.053	0.208	0.067	-0.528	0.741994	0.677145	20.7	4.69	4.2	0.68	0.21	0.564997	0.0712889	0.583179	0.604454	0.177262	0.199907	0.214413	0.721838	0.538773	0.362773	0.362229	0.363794	0.348446	0.365011	0.374519	0.365575
	2006	4.5	21.9534	134.168	0.0628722	26.3	-0.334	0.423	-2.21	-0.498	-0.648	-0.0357961	0.066637	20.21	8.01	7.03	0.29	0.08	0.439637	0.016066	0.335028	0.437434	0.0657877	0.112756	0.207911	0.605114	0.422798	0.310837	0.228257	0.265201	0.262111	0.262971	0.260873	0.254642
	2006	0	18.1631	117.719	-0.281788	0	-0.704	0.117	-3	-0.744	-0.82	-0.481637	-0.281788	19.73	2.93	2.54	0	0.01	0.371877	0	0.249538	0.35631	0.029367	0.074811	0.198591	0.538206	0.35661	0.246183	0.199758	0.215901	0.210356	0.22092	0.237147	0.210238
	2006	27	19.1562	94.6386	0.941676	198.3	0.908	1.176	1.251	0.44	-0.52	1.19198	0.917627	19.14	7.52	6.64	0.59	0.76	0.612411	0.121136	0.621996	0.637063	0.225347	0.257443	0.214847	0.789367	0.584456	0.471682	0.501575	0.427129	0.446965	0.403009	0.455458	0.509414
	2006	0	24.5464	103.016	0.139409	0	-0.286	0.484	-3	-0.516	-0.42	-0.838552	0.139409	18.95	3.91	3.42	0.1	0.04	0.454685	0	0.346118	0.453606	0.029367	0.10998	0.220266	0.484643	0.436622	0.222193	0.199981	0.208739	0.23811	0.211353	0.20752	0.24515
	2006	0	28.3535	97.5472	8.50916e-08	0	-0.034	0.557	-3	-0.415	-0.67	0.125371	8.50916e-08	18.07	1.07	0.98	0.1	0.01	0.427277	0	0.404344	0.472959	0.029367	0.125559	0.206719	0.6293	0.41014	0.204471	0.260703	0.262369	0.251927	0.256284	0.255208	0.258857
	2006	21.5	33.6401	118.628	0.385057	101.8	0.263	0.768	0.031	0.014	-0.763	0.0872216	0.336867	17.09	2.34	2.15	0.39	0.14	0.502979	0.0621869	0.472967	0.528897	0.169102	0.191732	0.20168	0.623575	0.474132	0.321093	0.338645	0.343148	0.322782	0.338749	0.331572	0.352578
	2006	2	37.1348	156.505	-1.11093	5.6	-1.052	-0.369	-3.163	-0.992	-1.462	-1.48818	-1.11383	16.6	4.79	4.2	0.29	0.04	0.208866	0.00342089	0.169131	0.227466	0.0218524	0.0365571	0.163804	0.387153	0.198553	0.192447	0.155544	0.158132	0.173838	0.150593	0.147611	0.152663
	2006	44	35.1394	161.337	0.293447	98.1	0.261	0.6	-0.063	-0.019	-1.382	0.419498	0.29588	16.21	5.66	4.98	0.88	0.29	0.484969	0.0599267	0.472505	0.484358	0.164769	0.186642	0.168139	0.67344	0.466346	0.380059	0.371899	0.340087	0.357726	0.345705	0.335481	0.372673
	2007	124	34.1213	176.309	1.51927	297.7	1.461	1.604	3.769	1.594	1.251	1.61374	1.59287	17.97	24.9	21.88	1.66	1.33	0.725968	0.181857	0.749769	0.75053	0.341432	0.435447	0.31081	0.852661	0.712727	0.578032	0.557944	0.547857	0.554418	0.542867	0.546858	0.544124
	2007	0	38.0181	227.334	-0.589095	0	-0.614	0.218	-3	-0.679	-0.679	-1.32495	-0.589095	21.58	10.64	9.28	0	0.02	0.31146	0	0.270333	0.383086	0.029367	0.0848373	0.206231	0.411649	0.298233	0.148024	0.173463	0.177019	0.179997	0.174865	0.171651	0.182354
	2007	94	33.8302	203.227	1.39509	370.7	1.433	1.591	3.396	1.563	1.164	1.51294	1.32846	21.09	11.23	9.96	1.46	0.73	0.701554	0.226451	0.743299	0.747084	0.324236	0.430665	0.306096	0.837535	0.6625	0.517827	0.504668	0.513504	0.528566	0.525688	0.521398	0.502632
	2007	0	30.9253	204.988	0.139409	0	0.045	0.71	-3	-0.4	-0.424	-0.748561	0.139409	22.66	13.38	11.62	0.1	0.06	0.454685	0	0.422597	0.513521	0.029367	0.127873	0.220049	0.498148	0.436622	0.191055	0.222755	0.219561	0.227406	0.218897	0.214639	0.221493
	2007	7	26.1296	147.311	0.158427	41	-0.206	0.503	-1.771	-0.399	-0.72	-0.380342	0.13764	22.07	2.73	2.44	0.49	0.07	0.458424	0.0250458	0.364603	0.458643	0.0860265	0.128027	0.20401	0.553407	0.436286	0.305271	0.24139	0.271469	0.269563	0.274055	0.250765	0.263823
	2007	9	16.9478	109.857	0.0916115	56.8	-0.1	0.514	-1.295	-0.321	-0.71	0.396822	0.130442	21.29	2.73	2.44	0.39	0.19	0.445288	0.0346976	0.389094	0.461559	0.107971	0.140059	0.204552	0.670037	0.434919	0.381106	0.311352	0.305995	0.322509	0.320393	0.319643	0.308321
	2007	0	21.337	107.981	8.50916e-08	0	-0.107	0.583	-3	-0.448	-0.943	-0.657802	8.50916e-08	20.51	1.86	1.66	0	0.01	0.427277	0	0.387477	0.479852	0.029367	0.120469	0.191926	0.511769	0.41014	0.235151	0.187785	0.221058	0.205134	0.221444	0.226056	0.232083
	2007	3.5	23.9491	100.54	0.583259	102.9	0.423	0.876	0.037	0.015	-0.969	-0.10652	0.564519	19.63	1.46	1.27	0.2	0.12	0.541946	0.0628589	0.509935	0.557529	0.169379	0.191886	0.190517	0.5945	0.517378	0.289886	0.249797	0.30123	0.298018	0.290632	0.292072	0.287911
	2007	0	30.1305	104.058	8.50916e-08	0	-0.034	0.557	-3	-0.415	-1.21	-0.794318	8.50916e-08	18.65	0.29	0.29	0	0.01	0.427277	0	0.404344	0.472959	0.029367	0.125559	0.177459	0.491281	0.41014	0.195325	0.227679	0.217148	0.209287	0.211222	0.224845	0.23828
	2007	7	33.7402	122.515	-0.188133	33.1	-0.376	0.338	-2.006	-0.533	-1.5	-0.693117	-0.206387	17.97	0.2	0.2	0.29	0.04	0.390289	0.0202199	0.325323	0.414899	0.0751925	0.107358	0.161745	0.506469	0.370934	0.253578	0.23045	0.245558	0.240951	0.235845	0.238035	0.243769
	2007	16.5	31.8744	132.762	-0.341376	46.1	-0.466	0.142	-1.804	-0.566	-1.625	0.0190311	-0.295173	17.68	8.89	7.81	0.78	0.24	0.360161	0.0281613	0.304529	0.362937	0.0845051	0.102267	0.154972	0.613342	0.354068	0.315131	0.26152	0.280892	0.311012	0.278128	0.282658	0.302261
	2007	2	35.2575	161.378	-1.24048	4.5	-1.239	-0.621	-3.225	-0.965	-2.248	-0.597661	-1.21388	17.38	3.52	3.13	0.59	0.12	0.183396	0.00274893	0.125924	0.160657	0.0189941	0.0407219	0.121214	0.520794	0.179547	0.20546	0.166362	0.199836	0.187678	0.197661	0.187081	0.164362
	2008	10	39.8324	224.8	-0.561757	24	-0.483	0.25	-2.476	-0.613	-2.68	-1.04592	-0.582041	16.99	2.25	2.05	0.39	0.08	0.316834	0.014661	0.300601	0.391569	0.0535245	0.0950177	0.0978055	0.453523	0.299573	0.222625	0.20151	0.193431	0.212492	0.194373	0.190726	0.216966
	2008	6.5	35.0544	200.216	-0.292494	19.2	-0.364	0.353	-2.425	-0.548	-2.926	-0.026178	-0.271717	16.6	5.57	4.98	0.49	0.05	0.369772	0.0117288	0.328096	0.418876	0.0558757	0.105044	0.0844758	0.606557	0.358523	0.241037	0.22381	0.260384	0.231257	0.252331	0.257703	0.223452
	2008	2.5	33.4433	216.457	0.0503843	9.9	-0.34	0.408	-2.704	-0.521	-3.065	-0.236681	0.0538741	16.31	1.37	1.17	0.1	0.01	0.437182	0.00604765	0.333641	0.433457	0.0430132	0.109209	0.0769439	0.574967	0.420374	0.22256	0.217287	0.228657	0.227574	0.232318	0.220862	0.231253
	2008	0	29.0442	196.578	0.139409	0	0.045	0.71	-3	-0.4	-3.103	-0.319022	0.139409	15.82	0.1	0.1	0	0	0.454685	0	0.422597	0.513521	0.029367	0.127873	0.0748849	0.56261	0.436622	0.200982	0.237077	0.240265	0.231593	0.239438	0.2382	0.225647
	2008	0	24.5538	148.247	-0.139409	0	-0.591	0.266	-3	-0.676	-3.125	-0.878841	-0.139409	15.43	0	0	0	0	0.399869	0	0.275647	0.395811	0.029367	0.0853	0.0736928	0.478597	0.383657	0.222161	0.194138	0.200308	0.202718	0.199982	0.211649	0.208315
	2008	27	20.1577	120.987	0.761097	170.5	0.719	1.08	1.145	0.525	-2.646	0.863544	0.736672	15.23	6.93	6.15	0.59	0.19	0.576909	0.104154	0.578327	0.611612	0.22046	0.270554	0.0996478	0.740079	0.550081	0.461505	0.43016	0.393125	0.43221	0.415798	0.425385	0.446661
	2008	0	21.435	106.703	8.50916e-08	0	-0.107	0.583	-3	-0.448	-2.624	-0.532522	8.50916e-08	15.14	2.83	2.44	0	0.01	0.427277	0	0.387477	0.479852	0.029367	0.120469	0.10084	0.53057	0.41014	0.234782	0.191232	0.221058	0.205134	0.220035	0.227201	0.234509
	2008	3.6	19.857	83.8438	0.594081	105.8	0.438	0.886	0.075	0.03	-2.4	1.32528	0.644957	14.75	0.88	0.78	0.2	0.02	0.544074	0.0646304	0.513401	0.56018	0.171131	0.1942	0.112978	0.809372	0.532658	0.313586	0.363367	0.389483	0.378232	0.364368	0.362516	0.328996
	2008	7	29.6127	100.112	0.537239	86.6	0.484	0.857	-0.402	-0.056	-2.326	0.328011	0.517792	14.36	3.81	3.32	0.59	0.13	0.532899	0.0529016	0.52403	0.552492	0.14914	0.180935	0.116987	0.659711	0.508502	0.282297	0.309138	0.35135	0.334909	0.348384	0.335263	0.316256
	2008	3.5	33.3475	118.484	-0.374047	16.6	-0.573	0.211	-2.503	-0.665	-2.591	-0.563413	-0.371789	14.16	4.79	4.2	0.29	0.03	0.353738	0.0101405	0.279806	0.38123	0.0522797	0.0869968	0.102628	0.525934	0.339513	0.232039	0.218513	0.229033	0.224763	0.23052	0.221958	0.226366
	2008	96.9	32.1773	124.807	1.49913	271	1.599	1.686	3.87	1.796	-1.28	1.72969	1.63205	15.72	24.51	21.58	2.25	1.67	0.722009	0.165547	0.781654	0.772269	0.346088	0.466605	0.173666	0.870063	0.72017	0.544812	0.627411	0.569261	0.619412	0.623795	0.588773	0.628984
	2008	32.6	34.6521	158.424	0.0238885	72.7	-0.02	0.372	-0.921	-0.276	-1.398	0.266753	0.0514479	21.29	18.46	16.21	1.17	0.35	0.431973	0.0444105	0.407579	0.423913	0.125213	0.147	0.167272	0.650518	0.419913	0.35061	0.319155	0.30861	0.337956	0.320535	0.309536	0.337996
	2009	16	36.1198	194.45	-0.322742	38.4	-0.268	0.373	-2.007	-0.497	-1.761	0.0995881	-0.288283	21.78	8.11	7.13	0.68	0.15	0.363825	0.0234575	0.350277	0.424178	0.0751464	0.112911	0.147602	0.625431	0.355377	0.279043	0.252916	0.270537	0.252371	0.26824	0.264862	0.259571
	2009	24	36.5193	215.324	0.199808	70.8	0.125	0.654	-0.876	-0.198	-1.815	0.0803485	0.166313	21.29	5.18	4.49	0.39	0.11	0.466559	0.0432498	0.441081	0.498674	0.127288	0.159031	0.144676	0.622544	0.441733	0.305611	0.291251	0.314101	0.282568	0.312405	0.302401	0.30989
	2009	0	35.3339	222.981	-0.139409	0	-0.427	0.357	-3	-0.577	-2.205	-0.62788	-0.139409	20.51	1.66	1.46	0.1	0.02	0.399869	0	0.31354	0.419936	0.029367	0.100571	0.123544	0.516259	0.383657	0.16535	0.192282	0.211345	0.193174	0.217067	0.206767	0.203488
	2009	0	29.0525	189.714	0.139409	0	0.045	0.71	-3	-0.4	-2.36	-0.0515229	0.139409	19.43	0.78	0.68	0	0.01	0.454685	0	0.422597	0.513521	0.029367	0.127873	0.115145	0.602754	0.436622	0.20094	0.230537	0.255062	0.232915	0.250251	0.247846	0.218239
	2009	32	21.6588	128.509	0.859896	187.3	0.762	1.135	1.26	0.59	-1.781	1.02093	0.866036	18.65	1.07	0.98	0.39	0.17	0.596333	0.114417	0.588262	0.626193	0.225762	0.28058	0.146519	0.763698	0.574655	0.469098	0.447551	0.423732	0.424888	0.435986	0.438754	0.464461
	2009	0	20.7477	123.142	-0.281788	0	-0.704	0.117	-3	-0.744	-1.91	-0.766225	-0.281788	18.36	8.3	7.23	0.29	0.14	0.371877	0	0.249538	0.35631	0.029367	0.074811	0.139529	0.495497	0.35661	0.237334	0.182851	0.200838	0.205339	0.208491	0.215691	0.213762
	2009	0	20.6538	101.493	8.50916e-08	0	-0.107	0.583	-3	-0.448	-2.047	-0.120376	8.50916e-08	17.87	1.56	1.37	0	0.01	0.427277	0	0.387477	0.479852	0.029367	0.120469	0.132105	0.592421	0.41014	0.237676	0.212795	0.24448	0.248126	0.244569	0.247816	0.242769
	2009	5	28.14	112.412	0.738347	146.9	0.63	1.012	0.611	0.242	-2.123	-1.56879	0.659733	17.09	0.88	0.78	0.29	0.07	0.572437	0.0897373	0.557763	0.593584	0.195842	0.226901	0.127987	0.375056	0.535465	0.27782	0.212487	0.281382	0.250135	0.255531	0.242538	0.268209
	2009	6.5	29.9387	99.2216	0.510614	80.4	0.456	0.838	-0.587	-0.081	-2.112	0.376607	0.496848	16.41	3.61	3.22	0.39	0.08	0.527664	0.0491142	0.51756	0.547455	0.140611	0.177079	0.128583	0.667004	0.504523	0.27682	0.312823	0.340613	0.336287	0.336595	0.330806	0.314133
	2009	0	30.9439	114.274	-0.589095	0	-0.797	0.069	-3	-0.797	-2.306	-0.42632	-0.589095	15.92	2.05	1.76	0.1	0.01	0.31146	0	0.22805	0.343584	0.029367	0.0666358	0.118071	0.546507	0.298233	0.190954	0.188003	0.21961	0.207846	0.21019	0.191422	0.210639
	2009	0	35.6331	147.912	-1.22078	0	-1.144	-0.457	-3.35	-1.051	-2.844	-1.14876	-1.22078	15.53	0.29	0.2	0.1	0.01	0.18727	0	0.147874	0.204136	0.0132313	0.0274564	0.088919	0.43809	0.178237	0.163482	0.152381	0.160325	0.165641	0.159941	0.157874	0.149027
	2009	9	35.6276	168.309	-0.806869	20.1	-0.843	-0.298	-2.698	-0.807	-3.208	-0.662583	-0.789028	15.14	2.73	2.44	0.39	0.06	0.268645	0.0122786	0.217421	0.246288	0.0432898	0.0650933	0.0691953	0.511051	0.260253	0.250838	0.202948	0.207444	0.229492	0.208244	0.213074	0.209795
	2010	117.5	35.2424	191.354	1.4485	282.1	1.395	1.553	3.471	1.468	1.143	1.45328	1.41939	21.68	38.48	33.79	1.86	4.96	0.712053	0.172327	0.734519	0.73701	0.327694	0.416011	0.304958	0.828582	0.679772	0.550035	0.525692	0.547783	0.533241	0.514302	0.514302	0.512868
	2010	145	34.2434	191.041	1.7949	427.8	1.764	1.84	5.187	2.225	2.917	1.74009	1.76221	28.91	20.7	18.36	2.25	2.4	0.780157	0.261332	0.819778	0.813097	0.406805	0.532778	0.401084	0.871623	0.744896	0.618116	0.587132	0.584479	0.582961	0.5945	0.594581	0.560809
	2010	26.5	30.1592	184.604	0.622368	104.5	0.312	0.816	0.057	0.026	2.667	0.989725	0.647859	41.99	42.87	37.4	0.59	2.66	0.549635	0.0638363	0.484288	0.541622	0.170301	0.193583	0.387537	0.759015	0.53321	0.369311	0.368038	0.336392	0.388893	0.370342	0.376215	0.371478
	2010	57	28.1447	176.146	1.2028	302.3	1.242	1.418	2.526	0.809	3.086	1.41272	1.16528	44.34	16.5	14.45	1.07	5.34	0.663749	0.184667	0.699168	0.70122	0.284127	0.314361	0.410241	0.822495	0.6315	0.489016	0.484766	0.479877	0.473568	0.482994	0.494555	0.496029
	2010	18.8	22.8415	133.749	0.531221	110	0.306	0.832	0.145	0.068	2.75	0.556457	0.521949	42.77	6.05	5.37	0.59	2.93	0.531715	0.0671961	0.482902	0.545864	0.174358	0.200062	0.392035	0.693994	0.509291	0.397083	0.351828	0.363794	0.371868	0.353878	0.369018	0.371533
	2010	0	19.0421	119.182	-0.281788	0	-0.704	0.117	-3	-0.744	2.107	-0.554835	-0.281788	40.43	3.71	3.32	0.1	0.06	0.371877	0	0.249538	0.35631	0.029367	0.074811	0.357193	0.527221	0.35661	0.243306	0.194469	0.213921	0.209593	0.215289	0.227268	0.212421
	2010	111.8	17.7586	84.0848	2.18275	821.1	2.096	2.129	9.179	3.23	3.644	2.11206	2.19685	40.04	22.85	20.12	1.95	24.16	0.856409	0.501588	0.896488	0.889714	0.590844	0.687799	0.440477	0.927446	0.827461	0.822736	0.838157	0.729348	0.757051	0.749122	0.740275	0.887659
	2010	23	19.8558	82.6376	2.00548	675.9	2.044	2.065	7.502	2.972	4.266	2.11148	2.12936	40.53	13.57	11.91	0.68	6.71	0.821558	0.412889	0.884473	0.872747	0.513531	0.648002	0.47418	0.927359	0.814642	0.444598	0.583478	0.658146	0.673718	0.68492	0.64307	0.521924
	2010	79	22.6593	76.4094	2.45036	977.5	2.213	2.234	11.324	3.64	6.216	2.23261	2.54073	39.16	12.4	11.04	1.46	15.59	0.909022	0.597129	0.923521	0.91755	0.689733	0.751041	0.579843	0.945536	0.892786	0.624961	0.823047	0.729348	0.803009	0.81279	0.791568	0.823888
	2010	94.2	26.2784	94.1504	1.92023	445.9	2.063	2.039	6.057	2.757	7.738	2.0227	2.08575	38.18	13.87	12.21	1.46	13.88	0.804797	0.272389	0.888863	0.865854	0.446913	0.614839	0.662314	0.914035	0.806358	0.616272	0.751747	0.66031	0.631627	0.662374	0.672914	0.783315
	2010	60	30.1647	128.125	0.857775	167.8	0.804	1.117	1.534	0.712	8.44	1.13247	0.945121	37.4	15.72	13.87	1.37	9.8	0.595916	0.102505	0.597967	0.621421	0.238394	0.299398	0.700352	0.780437	0.589678	0.47561	0.500844	0.471109	0.48222	0.467835	0.467072	0.529147
	2010	43.5	34.0466	164.211	0.28256	97	0.25	0.591	-0.1	-0.03	8.877	0.333256	0.26934	37.21	15.33	13.48	1.17	5.55	0.482828	0.0592547	0.469963	0.481972	0.163063	0.184945	0.724031	0.660498	0.461305	0.389231	0.386867	0.340087	0.370268	0.346075	0.342826	0.383765
	2011	105	37.2332	204.559	1.30562	252.1	1.262	1.451	2.899	1.226	9.358	1.22521	1.2047	37.79	22.56	19.82	1.56	9.01	0.683963	0.154001	0.703789	0.709968	0.301323	0.378683	0.750095	0.794355	0.638989	0.499676	0.48216	0.501733	0.485994	0.478653	0.445202	0.468814
	2011	68	33.559	183.941	0.953811	200.6	0.905	1.196	1.592	0.683	9.227	1.23981	0.989407	39.06	22.75	20.02	2.25	8.28	0.614797	0.122541	0.621303	0.642365	0.241068	0.294925	0.742996	0.796546	0.598091	0.459705	0.45378	0.439429	0.463863	0.442574	0.429643	0.455784
	2011	126.5	28.9583	170.982	1.65944	498.9	1.819	1.87	5.003	2.304	10.274	1.85378	1.7344	41.31	29.98	26.46	2.34	14.53	0.753524	0.304765	0.832486	0.82105	0.398322	0.544964	0.799729	0.888685	0.739612	0.656379	0.617314	0.614706	0.600417	0.610632	0.605135	0.60512
	2011	0	27.0502	185.115	0.139409	0	0.045	0.71	-3	-0.4	-0.097	0.0990478	0.139409	42.97	10.06	8.79	0	0.05	0.454685	0	0.422597	0.513521	0.029367	0.127873	0.237768	0.62535	0.436622	0.210825	0.23807	0.262543	0.233175	0.261644	0.26375	0.22528
	2011	0	21.0542	128.614	-0.139409	0	-0.591	0.266	-3	-0.676	-0.359	-0.0717508	-0.139409	40.33	2.64	2.34	0.2	0.27	0.399869	0	0.275647	0.395811	0.029367	0.0853	0.223571	0.599718	0.383657	0.236206	0.185022	0.245376	0.205339	0.208516	0.211003	0.211442
	2011	6	19.5311	123.321	-0.0397705	37.9	-0.279	0.394	-1.863	-0.462	-0.524	-0.276155	-0.0403822	37.79	3.32	2.93	0.39	1.48	0.419458	0.0231521	0.347736	0.429745	0.0817851	0.118309	0.21463	0.569043	0.402469	0.338734	0.255954	0.252663	0.292083	0.267715	0.274013	0.272587
	2011	9	20.5348	103.429	0.465688	66.1	0.378	0.824	-1.017	-0.152	-0.64	0.372766	0.448273	35.55	3.61	3.13	0.39	1.79	0.518832	0.0403787	0.499538	0.543743	0.120787	0.166127	0.208345	0.666427	0.495295	0.356047	0.303372	0.315851	0.315074	0.320049	0.337666	0.332741
	2011	0	25.4222	107.316	0.139409	0	-0.286	0.484	-3	-0.516	-0.828	-1.47104	0.139409	33.3	1.66	1.46	0	0.02	0.454685	0	0.346118	0.453606	0.029367	0.10998	0.198158	0.389725	0.436622	0.218342	0.180504	0.178674	0.199841	0.181855	0.182219	0.235268
	2011	0	27.9353	99.0916	8.50916e-08	0	-0.034	0.557	-3	-0.415	-1	-0.0466716	8.50916e-08	31.05	0.78	0.68	0.1	0.09	0.427277	0	0.404344	0.472959	0.029367	0.125559	0.188838	0.603482	0.41014	0.206542	0.24653	0.25228	0.251393	0.253003	0.242287	0.25439
	2011	47.6	31.5381	113.051	1.07564	225.3	1.069	1.33	2.194	0.999	-0.411	0.998989	1.02401	28.91	3.71	3.32	0.59	0.89	0.638748	0.13763	0.659196	0.67789	0.268821	0.343668	0.220753	0.760405	0.604665	0.425814	0.518361	0.468473	0.478648	0.477557	0.465059	0.516131
	2011	36	32.7369	134.374	0.300681	100.7	0.167	0.643	0.015	0.007	-0.362	0.458576	0.335371	27.15	9.96	8.79	1.07	1.5	0.486391	0.061515	0.450786	0.495758	0.168365	0.190652	0.223408	0.679305	0.473848	0.378947	0.374466	0.362128	0.391607	0.375043	0.365268	0.397756
	2011	22.5	36.391	177.585	-0.266677	50.2	-0.318	0.13	-1.682	-0.503	-0.739	-0.628267	-0.309435	25.59	5.27	4.69	0.68	0.46	0.374847	0.0306659	0.338725	0.359756	0.0901295	0.111985	0.20298	0.516201	0.351358	0.301465	0.267882	0.240734	0.26697	0.238582	0.263247	0.2763
	2012	38	37.6135	211.572	0.272239	91.2	0.288	0.734	-0.286	-0.071	-0.83	0.166053	0.216386	24.12	5.57	4.98	0.68	0.38	0.480799	0.0557117	0.478743	0.519883	0.154488	0.178621	0.198049	0.635406	0.451245	0.339326	0.339524	0.341067	0.33869	0.336465	0.333771	0.339939
	2012	71	35.6111	218.779	0.994223	209.5	0.947	1.227	1.732	0.743	0.642	0.915604	0.874934	23.05	4.2	3.81	1.17	0.59	0.622742	0.127978	0.631007	0.650583	0.247522	0.30418	0.277811	0.747892	0.576346	0.44448	0.439297	0.432356	0.423155	0.442303	0.451124	0.451091
	2012	52	29.84	192.489	0.971742	205.1	0.811	1.153	1.318	0.607	1.152	1.22107	0.965961	27.54	30.57	26.66	0.88	1.52	0.618323	0.12529	0.599584	0.630965	0.228436	0.283202	0.305446	0.793734	0.593637	0.456076	0.457005	0.436311	0.465367	0.448548	0.444762	0.470649
	2012	14	27.9426	181.806	0.548055	74.3	0.565	0.944	-0.772	-0.103	-0.098	0.656376	0.549365	28.52	7.32	6.45	0.68	0.85	0.535025	0.0453879	0.542745	0.575557	0.132082	0.173685	0.237713	0.708989	0.514499	0.333504	0.317785	0.339138	0.323997	0.343776	0.343772	0.321377
	2012	0	23.3455	144.515	-0.139409	0	-0.591	0.266	-3	-0.676	-0.388	-0.701113	-0.139409	27.34	3.61	3.13	0	0.02	0.399869	0	0.275647	0.395811	0.029367	0.0853	0.221999	0.505269	0.383657	0.227254	0.192969	0.207702	0.20505	0.216246	0.221916	0.209965
	2012	0	19.9309	126.043	-0.281788	0	-0.704	0.117	-3	-0.744	-0.669	-0.934562	-0.281788	26.07	0.98	0.88	0.1	0.02	0.371877	0	0.249538	0.35631	0.029367	0.074811	0.206773	0.470235	0.35661	0.240258	0.189201	0.198519	0.205452	0.20129	0.208924	0.210695
	2012	0	19.1402	100.851	8.50916e-08	0	-0.107	0.583	-3	-0.448	-0.853	-0.0780184	8.50916e-08	24.8	0.49	0.49	0	0.01	0.427277	0	0.387477	0.479852	0.029367	0.120469	0.196803	0.598777	0.41014	0.242976	0.21715	0.249628	0.248142	0.247008	0.262996	0.238408
	2012	0	24.9229	105.989	0.139409	0	-0.286	0.484	-3	-0.516	-1.002	-1.27001	0.139409	23.54	0.2	0.1	0	0.01	0.454685	0	0.346118	0.453606	0.029367	0.10998	0.188729	0.419893	0.436622	0.220554	0.186167	0.178674	0.200202	0.184514	0.19103	0.23839
	2012	2	29.5238	104.542	0.221809	24.7	0.153	0.654	-2.258	-0.312	-1.154	-0.639103	0.224057	22.46	0.1	0.1	0.2	0.08	0.470885	0.0150886	0.447551	0.498674	0.0635748	0.141447	0.180493	0.514575	0.452702	0.241983	0.237174	0.220162	0.220231	0.230548	0.247794	0.256897
	2012	1	33.4175	125.093	-0.525645	4.7	-0.73	0.111	-2.858	-0.759	-1.512	-1.14235	-0.524026	21.58	1.46	1.27	0.2	0.05	0.323934	0.00287111	0.24353	0.354719	0.0359135	0.0724973	0.161095	0.439052	0.310594	0.20542	0.177739	0.176915	0.188018	0.182976	0.191953	0.191311
	2012	45	36.7274	151.206	0.529421	125.8	0.421	0.835	0.585	0.271	-1.379	0.0627215	0.439558	21.39	11.72	10.35	0.98	0.59	0.531362	0.0768479	0.509473	0.54666	0.194643	0.231374	0.168301	0.619898	0.49364	0.367339	0.375641	0.356099	0.358811	0.367701	0.366274	0.366374
	2012	86	37.5229	178.568	1.02676	191.8	1.036	1.23	2.174	0.927	-0.644	0.757517	0.88107	21.58	11.52	10.16	1.07	0.4	0.629139	0.117166	0.651571	0.651379	0.267899	0.332562	0.208128	0.724167	0.577511	0.456718	0.455657	0.438435	0.454393	0.423672	0.4319	0.43341
	2013	1	39.9271	230.546	-1.11912	2.4	-0.942	0.029	-3.18	-0.787	-1.372	-1.69861	-1.10929	21.29	5.08	4.49	0.59	0.13	0.207255	0.0014661	0.194547	0.33298	0.0210686	0.0681783	0.168681	0.355573	0.199415	0.160918	0.164241	0.150888	0.156818	0.149352	0.142864	0.173715
	2013	10	36.3325	216.218	-0.172777	29.5	-0.249	0.42	-2.115	-0.478	-1.697	-0.384887	-0.177549	20.61	2.73	2.44	0.49	0.09	0.393308	0.0180208	0.354667	0.436638	0.0701674	0.115841	0.15107	0.552725	0.376412	0.25052	0.230556	0.245783	0.236003	0.242299	0.246135	0.246974
	2013	3.5	35.1292	223.995	0.0930173	13.8	-0.306	0.427	-2.586	-0.498	-2.022	-0.484421	0.0900482	19.92	1.17	1.07	0.39	0.06	0.445564	0.00843005	0.341497	0.438494	0.0484533	0.112756	0.13346	0.537788	0.427246	0.219825	0.209928	0.228657	0.216631	0.23872	0.221589	0.230086
	2013	2	30.5304	204.791	0.237895	10.6	0.159	0.748	-2.682	-0.358	-2.165	-0.570862	0.241903	19.24	2.25	2.05	0.29	0.03	0.474047	0.00647526	0.448937	0.523595	0.0440275	0.134351	0.125711	0.524816	0.456093	0.235911	0.236416	0.227281	0.231218	0.233698	0.227051	0.239723
	2013	39	24.8401	141.501	1.01123	228.2	0.971	1.276	1.852	0.867	-1.583	0.978209	0.940245	19.14	12.3	10.84	1.27	0.66	0.626087	0.139401	0.636553	0.663574	0.253054	0.323307	0.157247	0.757287	0.588752	0.464638	0.4449	0.423732	0.443557	0.42823	0.434302	0.471442
	2013	2	19.3553	112.11	-0.214447	12.6	-0.549	0.216	-2.621	-0.65	-1.747	-0.0839769	-0.203027	20.41	11.04	9.67	0.29	0.04	0.385116	0.00769701	0.285351	0.382556	0.0468397	0.0893105	0.148361	0.597883	0.371572	0.296484	0.217566	0.244603	0.247792	0.252151	0.257165	0.242429
	2013	13	20.9777	103.994	0.592244	95.5	0.524	0.913	-0.136	-0.02	-1.64	0.544815	0.559674	20.31	8.2	7.23	0.68	0.72	0.543713	0.0583384	0.533272	0.567338	0.161403	0.186488	0.154159	0.692247	0.516458	0.379459	0.339765	0.356221	0.349029	0.356941	0.376899	0.369827
	2013	0	26.6377	110.351	0.139409	0	-0.286	0.484	-3	-0.516	-1.762	-1.95315	0.139409	20.02	2.73	2.34	0	0.01	0.454685	0	0.346118	0.453606	0.029367	0.10998	0.147548	0.317374	0.436622	0.212773	0.171729	0.149055	0.199291	0.157938	0.165234	0.2276
	2013	0	33.3216	115.191	8.50916e-08	0	-0.034	0.557	-3	-0.415	-2.005	0	8.50916e-08	19.34	1.07	0.88	0.1	0.01	0.427277	0	0.404344	0.472959	0.029367	0.125559	0.134381	0.610486	0.41014	0.177508	0.206677	0.255153	0.1952	0.218578	0.198156	0.204556
	2013	0	32.6756	120.962	-0.589095	0	-0.797	0.069	-3	-0.797	-2.269	-0.882267	-0.589095	18.46	0.59	0.49	0.1	0.01	0.31146	0	0.22805	0.343584	0.029367	0.0666358	0.120076	0.478083	0.298233	0.181259	0.178091	0.191474	0.188185	0.18877	0.189503	0.192495
	2013	2	35.3356	148.264	-1.11093	5.6	-1.052	-0.369	-3.163	-0.992	-2.749	-1.10123	-1.10714	17.58	0.49	0.49	0.39	0.05	0.208866	0.00342089	0.169131	0.227466	0.0218524	0.0365571	0.0940666	0.445223	0.199823	0.20493	0.163507	0.168132	0.180467	0.161281	0.171277	0.165463
	2013	19	35.6483	169.16	-0.3848	42.4	-0.436	0.034	-1.945	-0.582	-2.949	-0.409418	-0.388392	17.19	7.23	6.45	0.98	0.2	0.351624	0.025901	0.31146	0.334305	0.0780047	0.0997995	0.0832295	0.549044	0.33636	0.294821	0.251138	0.242234	0.261963	0.233925	0.25372	0.265222
	2014	44	36.0443	194.688	0.396287	105.6	0.405	0.816	0.107	0.045	-2.701	0.61716	0.398447	17.38	12.7	11.23	1.17	0.47	0.505187	0.0645082	0.505776	0.541622	0.172606	0.196514	0.0966676	0.703104	0.48583	0.371262	0.37766	0.365157	0.357455	0.358582	0.352572	0.366892
	2014	38.5	33.7375	192.411	0.493118	113.6	0.428	0.857	0.215	0.092	-2.351	0.793249	0.507179	18.36	11.13	9.77	0.98	0.18	0.524224	0.0693952	0.511091	0.552492	0.177585	0.203764	0.115633	0.72953	0.506485	0.377374	0.383408	0.362128	0.381518	0.374106	0.370692	0.380536
	2014	4	34.6231	225.603	0.112406	15.8	-0.29	0.437	-2.527	-0.486	-2.558	-0.528051	0.107071	18.16	3.52	3.13	0.2	0.03	0.449376	0.0096518	0.345194	0.441145	0.0511733	0.114607	0.104416	0.531241	0.430479	0.227248	0.215992	0.228657	0.226849	0.240379	0.222451	0.240397
	2014	83.6	28.3841	179.218	1.49745	443.4	1.502	1.628	4.287	1.374	1.234	1.62869	1.42171	19.14	19.73	17.29	1.37	1.09	0.721678	0.270861	0.759242	0.756893	0.365313	0.401512	0.309889	0.854905	0.680213	0.560134	0.545686	0.56472	0.548836	0.554756	0.550191	0.547654
	2014	5.9	25.5729	146.514	0.117385	34.5	-0.261	0.469	-1.964	-0.443	-0.226	-0.41324	0.101474	21.09	9.96	8.79	0.39	0.11	0.450355	0.0210751	0.351895	0.449629	0.0771288	0.12124	0.230778	0.54847	0.429416	0.30082	0.235136	0.252663	0.258935	0.258414	0.250799	0.257216
	2014	0	19.8573	123.928	-0.281788	0	-0.704	0.117	-3	-0.744	-0.522	-0.810668	-0.281788	20.7	2.44	2.15	0.1	0.02	0.371877	0	0.249538	0.35631	0.029367	0.074811	0.214739	0.488828	0.35661	0.240515	0.189119	0.194312	0.205452	0.206381	0.213895	0.211581
	2014	30	20.7516	104.596	1.00506	220.3	0.975	1.225	1.532	0.539	-0.214	1.07998	0.920504	20.21	8.01	7.03	0.59	0.68	0.624873	0.134575	0.637477	0.650053	0.238302	0.272713	0.231428	0.77256	0.585002	0.469503	0.463085	0.432249	0.441874	0.431602	0.44942	0.501427
	2014	0	21.0584	91.6954	0.139409	0	-0.286	0.484	-3	-0.516	-0.029	0.504144	0.139409	20.12	4.79	4.1	0	0.01	0.454685	0	0.346118	0.453606	0.029367	0.10998	0.241452	0.686143	0.436622	0.236191	0.262206	0.268971	0.253935	0.26705	0.275117	0.268598
	2014	0	29.8362	105.414	8.50916e-08	0	-0.034	0.557	-3	-0.415	-0.332	-1.07639	8.50916e-08	19.24	1.17	0.98	0	0.01	0.427277	0	0.404344	0.472959	0.029367	0.125559	0.225034	0.44895	0.41014	0.196879	0.217647	0.201454	0.207919	0.194248	0.216376	0.234729
	2014	0	34.2297	126.549	-0.589095	0	-0.797	0.069	-3	-0.797	-0.846	-1.30073	-0.589095	18.16	0.29	0.29	0	0.01	0.31146	0	0.22805	0.343584	0.029367	0.0666358	0.197182	0.415283	0.298233	0.172109	0.172736	0.169169	0.185873	0.177198	0.178454	0.178084
	2014	14	36.0584	149.812	-0.448306	39.2	-0.559	0.066	-2.039	-0.639	-1.299	-0.792653	-0.476471	17.38	2.54	2.34	0.68	0.13	0.339139	0.0239462	0.283041	0.342789	0.0736711	0.0910072	0.172636	0.491531	0.319628	0.271134	0.219253	0.219679	0.242902	0.226471	0.223629	0.238631
	2014	70	37.0148	172.629	0.780455	156.1	0.775	1.018	1.329	0.567	0.32	0.622129	0.690027	18.16	18.95	16.7	1.66	0.55	0.580715	0.0953574	0.591266	0.595175	0.228943	0.277032	0.260363	0.703849	0.54122	0.426784	0.429754	0.414051	0.41609	0.397193	0.391826	0.411447
	2015	251	32.6717	171.585	2.61027	602.6	2.448	2.386	9.582	4.053	3.623	2.20923	2.72133	27.93	44.82	39.26	2.05	6.05	0.940459	0.368112	0.977819	0.957847	0.609423	0.814746	0.439339	0.942027	0.927095	0.836923	0.802621	0.816667	0.749458	0.744299	0.788089	0.761101
	2015	0	37.451	227.039	-0.589095	0	-0.614	0.218	-3	-0.679	4.093	-1.3087	-0.589095	35.64	11.52	9.96	0.1	0.08	0.31146	0	0.270333	0.383086	0.029367	0.0848373	0.464806	0.414088	0.298233	0.15179	0.17744	0.171322	0.180394	0.174679	0.180417	0.187551
	2015	0	34.5468	224.011	-0.139409	0	-0.427	0.357	-3	-0.577	-0.457	-0.677219	-0.139409	33.69	2.34	2.05	0	0.02	0.399869	0	0.31354	0.419936	0.029367	0.100571	0.218261	0.508855	0.383657	0.170191	0.197701	0.206245	0.197011	0.205549	0.201626	0.212303
	2015	15	26.1615	173.648	0.56852	79.6	0.59	0.959	-0.613	-0.082	-0.432	0.81287	0.581479	31.74	2.34	2.05	0.29	0.31	0.539048	0.0486255	0.548521	0.579533	0.139413	0.176924	0.219615	0.732474	0.5206	0.351877	0.335711	0.353417	0.330658	0.357453	0.354363	0.334538
	2015	0	23.0536	138.605	-0.139409	0	-0.591	0.266	-3	-0.676	-0.715	-0.444774	-0.139409	29.98	2.44	2.05	0	0.01	0.399869	0	0.275647	0.395811	0.029367	0.0853	0.204281	0.543738	0.383657	0.228446	0.186754	0.22242	0.205271	0.219598	0.214937	0.209561
	2015	17.5	21.1458	128.604	0.432996	110.5	0.328	0.807	0.171	0.078	-0.695	0.253864	0.384391	28.42	3.61	3.22	0.59	0.98	0.512404	0.0675015	0.487985	0.539236	0.175557	0.201604	0.205364	0.648583	0.48316	0.404169	0.357886	0.334758	0.378083	0.358899	0.366554	0.369282
	2015	0	19.6472	100.796	8.50916e-08	0	-0.107	0.583	-3	-0.448	-0.916	-0.0744233	8.50916e-08	27.05	3.13	2.73	0	0.02	0.427277	0	0.387477	0.479852	0.029367	0.120469	0.193389	0.599317	0.41014	0.241246	0.217511	0.249628	0.248415	0.253183	0.258873	0.240678
	2015	3	23.2386	97.1481	0.527978	88.2	0.346	0.828	-0.355	-0.061	-0.968	0.226148	0.523876	25.68	0.88	0.78	0.1	0.14	0.531078	0.053879	0.492144	0.544804	0.151307	0.180164	0.190572	0.644424	0.509657	0.288691	0.266514	0.324352	0.285039	0.303685	0.302551	0.291262
	2015	0	26.2502	94.6413	8.50916e-08	0	-0.034	0.557	-3	-0.415	-1.092	0.397569	8.50916e-08	24.22	0.49	0.39	0	0.02	0.427277	0	0.404344	0.472959	0.029367	0.125559	0.183853	0.670149	0.41014	0.214577	0.271487	0.274208	0.253496	0.266227	0.264907	0.268064
	2015	0	35.4303	131.021	-0.589095	0	-0.797	0.069	-3	-0.797	-1.581	-1.66219	-0.589095	22.95	0	0	0	0.01	0.31146	0	0.22805	0.343584	0.029367	0.0666358	0.157356	0.361038	0.298233	0.16475	0.167995	0.151367	0.167861	0.151705	0.163041	0.167437
	2015	6	36.8418	154.908	-0.859265	16.8	-0.877	-0.209	-2.788	-0.874	-2.117	-1.2837	-0.877286	22.17	6.15	5.37	0.49	0.27	0.258344	0.0102627	0.209566	0.269883	0.0391407	0.0547586	0.128312	0.417839	0.243487	0.22478	0.175702	0.161689	0.210378	0.169695	0.168948	0.181665
	2015	90.5	34.6502	155.085	1.09096	201.9	1.104	1.285	2.412	1.029	-1.183	1.24099	1.11021	21.97	13.38	11.82	1.76	0.84	0.641761	0.123335	0.667283	0.66596	0.278871	0.348296	0.178922	0.796723	0.62104	0.50015	0.51765	0.465785	0.530364	0.488722	0.496085	0.504089
	2016	45	34.9645	194.318	0.415969	108	0.423	0.829	0.153	0.065	-1.048	0.639102	0.418773	24.61	19.53	17.19	1.17	0.63	0.509057	0.0659743	0.509935	0.545069	0.174727	0.199599	0.186237	0.706397	0.489692	0.384576	0.391819	0.365157	0.360053	0.370117	0.368983	0.384869
	2016	4	37.2002	221.974	-0.389913	11.8	-0.453	0.303	-2.646	-0.599	-1.531	-0.850361	-0.38642	24.51	4.79	4.2	0.59	0.16	0.350619	0.00720831	0.307532	0.40562	0.0456872	0.0971772	0.160065	0.482871	0.336734	0.208823	0.196807	0.204011	0.196227	0.207387	0.206327	0.209356
	2016	8	35.1179	218.348	0.240992	31.6	-0.164	0.513	-2.053	-0.395	-1.808	-0.0771267	0.231451	23.63	6.93	6.05	0.68	0.2	0.474656	0.0193036	0.374307	0.461294	0.0730257	0.128644	0.145056	0.598911	0.454107	0.249278	0.231095	0.260384	0.241293	0.260572	0.250544	0.251449
	2016	0	31.9326	215.558	0.139409	0	0.045	0.71	-3	-0.4	-2.054	-1.61637	0.139409	22.75	1.95	1.66	0.1	0.02	0.454685	0	0.422597	0.513521	0.029367	0.127873	0.131726	0.367915	0.436622	0.185483	0.215784	0.174697	0.189818	0.172931	0.180415	0.225692
	2016	77	25.4473	143.354	1.67605	450.6	1.881	1.9	5.064	2.372	1.045	1.61621	1.54554	22.27	11.52	10.25	1.37	1.05	0.75679	0.27526	0.846811	0.829003	0.401134	0.555453	0.299648	0.853033	0.703736	0.58	0.567916	0.56472	0.562848	0.576862	0.610261	0.585924
	2016	74	20.7437	117.477	1.9284	467.4	2.05	2.032	5.962	2.735	2.223	1.86375	1.89821	23.24	19.24	16.89	1.27	2.41	0.806402	0.285522	0.88586	0.863998	0.442534	0.611445	0.363479	0.890181	0.77073	0.63796	0.623168	0.66031	0.619436	0.644207	0.646982	0.659151
	2016	0	20.8242	102.794	8.50916e-08	0	-0.107	0.583	-3	-0.448	1.88	-0.211122	8.50916e-08	24.51	9.57	8.3	0.1	0.02	0.427277	0	0.387477	0.479852	0.029367	0.120469	0.344893	0.578802	0.41014	0.237054	0.206916	0.241773	0.241212	0.246709	0.242924	0.240555
	2016	28	22.6444	94.0462	2.26377	822.9	2.3	2.27	9.416	3.73	2.533	1.87014	2.21789	23.73	2.93	2.64	0.59	0.78	0.872337	0.502688	0.943623	0.927094	0.60177	0.764924	0.380276	0.89114	0.831459	0.442041	0.538443	0.712631	0.646958	0.694315	0.628125	0.519711
	2016	87	24.9321	85.0503	2.58808	1076.5	2.322	2.329	12.601	4.05	4.635	2.19989	2.52591	23.83	18.36	16.21	1.76	3.77	0.936097	0.657605	0.948706	0.942736	0.748605	0.814284	0.494175	0.940627	0.889972	0.615657	0.786058	0.829952	0.788316	0.807012	0.71227	0.804796
	2016	6	30.5193	113.914	-0.238467	28.4	-0.43	0.303	-2.148	-0.571	4.455	-0.178499	-0.231423	25	10.25	8.98	0.29	0.25	0.380394	0.0173488	0.312847	0.40562	0.068646	0.101496	0.484422	0.583698	0.366178	0.269557	0.231961	0.263432	0.252329	0.264021	0.255211	0.266284
	2016	10	35.4062	151.306	-0.63874	28	-0.713	-0.066	-2.413	-0.757	3.955	-0.987659	-0.661525	23.83	2.54	2.34	0.39	0.12	0.301699	0.0171045	0.247458	0.307794	0.0564289	0.0728058	0.457329	0.462266	0.284474	0.257656	0.201913	0.201567	0.23006	0.198726	0.209214	0.21842
	2016	117	34.0428	149.127	1.43489	261	1.467	1.58	3.811	1.626	4.776	1.58272	1.49974	23.05	16.11	14.36	2.25	1.78	0.709379	0.159438	0.751155	0.744168	0.343368	0.440383	0.501815	0.848007	0.695037	0.56466	0.603039	0.547857	0.563784	0.565752	0.57536	0.580413
	2017	63	35.6262	185.138	0.73321	151.2	0.724	1.046	0.977	0.413	4.565	1.01264	0.767501	28.32	32.13	28.22	2.05	2.19	0.571427	0.0923641	0.579482	0.602598	0.212715	0.253278	0.490382	0.762455	0.555937	0.425008	0.423158	0.40524	0.412153	0.420288	0.385507	0.415674
	2017	0	37.3013	225.506	-0.589095	0	-0.614	0.218	-3	-0.679	-0.642	-1.22637	-0.589095	30.27	9.86	8.59	0.39	0.16	0.31146	0	0.270333	0.383086	0.029367	0.0848373	0.208236	0.426443	0.298233	0.152775	0.17853	0.176836	0.180701	0.178688	0.186372	0.187238
	2017	0	36.9305	239.805	-0.139409	0	-0.427	0.357	-3	-0.577	-1.171	-1.76137	-0.139409	28.52	1.66	1.46	0.1	0.04	0.399869	0	0.31354	0.419936	0.029367	0.100571	0.179572	0.346154	0.383657	0.155197	0.181117	0.159274	0.179452	0.158435	0.154375	0.207948
	2017	0	28.7483	191.649	0.139409	0	0.045	0.71	-3	-0.4	-1.407	-0.121162	0.139409	26.66	0.49	0.49	0.1	0.02	0.454685	0	0.422597	0.513521	0.029367	0.127873	0.166784	0.592303	0.436622	0.202487	0.234514	0.252352	0.233147	0.249272	0.247762	0.222266
	2017	0	26.0391	157.346	-0.139409	0	-0.591	0.266	-3	-0.676	-1.629	-1.37564	-0.139409	25.1	0.1	0.1	0	0.01	0.399869	0	0.275647	0.395811	0.029367	0.0853	0.154755	0.404042	0.383657	0.215548	0.199907	0.174809	0.20153	0.183983	0.200688	0.207233
	2017	0	20.8513	131.057	-0.281788	0	-0.704	0.117	-3	-0.744	-1.772	-1.25728	-0.281788	23.93	0	0	0.1	0.05	0.371877	0	0.249538	0.35631	0.029367	0.074811	0.147006	0.421805	0.35661	0.236954	0.188262	0.177648	0.205339	0.180905	0.206828	0.210517
	2017	4	23.9177	118.308	0.270502	29.4	0.149	0.698	-2.119	-0.316	-1.91	-1.37398	0.248615	22.95	0.59	0.49	0.2	0.07	0.480458	0.0179597	0.446627	0.510339	0.0699829	0.14083	0.139529	0.404291	0.457368	0.294864	0.198907	0.218719	0.243366	0.228726	0.235031	0.258802
	2017	0	25.3296	106.044	0.139409	0	-0.286	0.484	-3	-0.516	-1.962	-1.2783	0.139409	22.07	0.29	0.29	0	0.01	0.454685	0	0.346118	0.453606	0.029367	0.10998	0.136711	0.41865	0.436622	0.218755	0.185532	0.178674	0.199841	0.18103	0.188835	0.238074
	2017	3	29.7328	105.147	0.296872	37.1	0.231	0.698	-1.886	-0.261	-1.981	-0.628301	0.291032	21.29	0.1	0.1	0.2	0.05	0.485642	0.0226634	0.465573	0.510339	0.0807247	0.149314	0.135681	0.516196	0.465425	0.250981	0.243077	0.258161	0.235361	0.249481	0.25866	0.264316
	2017	7	32.6364	118.54	-0.188133	33.1	-0.376	0.338	-2.006	-0.533	-2.142	-0.427972	-0.195817	20.61	4.49	4	0.59	0.19	0.390289	0.0202199	0.325323	0.414899	0.0751925	0.107358	0.126957	0.54626	0.372942	0.261441	0.237413	0.245558	0.243157	0.252233	0.250869	0.256597
	2017	65	33.9508	140.258	0.956291	181.8	0.922	1.204	1.851	0.859	-1.458	0.899591	0.932383	20.31	11.52	10.25	1.56	0.55	0.615285	0.111057	0.625231	0.644486	0.253008	0.322073	0.164021	0.745489	0.587259	0.447921	0.479433	0.46338	0.463545	0.462207	0.473367	0.477408
	2017	23	37.2382	176.203	-0.250675	51.3	-0.301	0.143	-1.644	-0.492	-1.78	-0.56037	-0.289273	21.48	13.38	11.72	0.78	0.23	0.377993	0.0313378	0.342652	0.363203	0.0918814	0.113682	0.146573	0.52639	0.355189	0.295893	0.259931	0.240734	0.267323	0.247902	0.250947	0.2686
	2018	38	38.9158	217.034	0.272239	91.2	0.288	0.734	-0.286	-0.071	-1.801	0.0326477	0.197215	21.29	8.4	7.42	1.07	0.33	0.480799	0.0557117	0.478743	0.519883	0.154488	0.178621	0.145435	0.615385	0.447604	0.326908	0.324815	0.310947	0.333659	0.324808	0.319909	0.326134
	2018	47	38.6216	223.238	0.640225	138.7	0.58	0.963	0.612	0.262	-1.512	0.451911	0.541923	21.29	10.16	8.98	0.98	0.26	0.553146	0.0847282	0.546211	0.580594	0.195888	0.229986	0.161095	0.678305	0.513086	0.353949	0.365746	0.373634	0.357375	0.348126	0.348519	0.359546
	2018	21	33.3509	215.088	0.527729	82.8	0.184	0.733	-0.515	-0.099	-1.455	0.411456	0.498787	21.48	12.5	10.94	0.78	0.56	0.531029	0.0505803	0.454713	0.519618	0.143931	0.174302	0.164183	0.672234	0.504891	0.321588	0.309436	0.328843	0.320789	0.320724	0.332774	0.336667
	2018	2	32.6365	216.432	0.237895	10.6	0.159	0.748	-2.682	-0.358	-1.739	-1.39313	0.238124	21.39	3.81	3.32	0.1	0.02	0.474047	0.00647526	0.448937	0.523595	0.0440275	0.134351	0.148794	0.401417	0.455375	0.222745	0.220569	0.186899	0.226388	0.187473	0.205674	0.23523
	2018	0	23.5493	143.206	-0.139409	0	-0.591	0.266	-3	-0.676	-1.857	-0.641794	-0.139409	20.61	1.17	0.98	0	0.01	0.399869	0	0.275647	0.395811	0.029367	0.0853	0.1424	0.514171	0.383657	0.226413	0.190681	0.211971	0.20505	0.216768	0.217827	0.209317
	2018	0	21.1458	132.368	-0.281788	0	-0.704	0.117	-3	-0.744	-1.981	-1.34959	-0.281788	19.82	0.68	0.59	0	0.01	0.371877	0	0.249538	0.35631	0.029367	0.074811	0.135681	0.407952	0.35661	0.235866	0.18796	0.177648	0.205339	0.180549	0.208314	0.210519
	2018	0	23.1356	117.014	8.50916e-08	0	-0.107	0.583	-3	-0.448	-2.103	-2.36058	8.50916e-08	19.04	0.39	0.39	0	0.01	0.427277	0	0.387477	0.479852	0.029367	0.120469	0.129071	0.25623	0.41014	0.228113	0.166917	0.142648	0.203234	0.16225	0.189148	0.220688
	2018	0	23.837	100.712	0.139409	0	-0.286	0.484	-3	-0.516	-2.082	-0.523141	0.139409	18.16	0.2	0.2	0	0.01	0.454685	0	0.346118	0.453606	0.029367	0.10998	0.130209	0.531977	0.436622	0.225213	0.211735	0.214845	0.246481	0.216964	0.222502	0.250386
	2018	0	27.7529	98.565	8.50916e-08	0	-0.034	0.557	-3	-0.415	-2.116	0.0144721	8.50916e-08	17.48	0.1	0.1	0.1	0.02	0.427277	0	0.404344	0.472959	0.029367	0.125559	0.128366	0.612658	0.41014	0.207436	0.249403	0.256558	0.251542	0.252133	0.244945	0.256035
	2018	9	33.9441	120.589	-0.0931478	42.6	-0.273	0.406	-1.722	-0.458	-2.318	-0.482347	-0.113444	16.89	3.52	3.13	0.68	0.13	0.408964	0.0260232	0.349122	0.432927	0.0882855	0.118926	0.117421	0.538099	0.38859	0.263459	0.25263	0.247815	0.246314	0.261432	0.253905	0.262626
	2018	57	33.7639	136.96	0.796327	159.4	0.731	1.064	1.344	0.624	-1.778	0.836358	0.804306	16.99	13.57	12.01	1.56	0.66	0.583836	0.0973732	0.5811	0.60737	0.229634	0.285824	0.146681	0.735999	0.562929	0.429287	0.463034	0.421368	0.456339	0.446296	0.455244	0.462117
	2018	0	39.0339	188.73	-1.38323	0	-1.385	-0.74	-3.376	-1.01	-2.492	-1.89531	-1.38323	17.97	7.71	6.74	0.29	0.03	0.155331	0	0.0921904	0.129109	0.0120326	0.0337807	0.107992	0.326054	0.147376	0.141137	0.156944	0.11847	0.137608	0.132704	0.140525	0.136607
	2019	3	41.524	231.618	-0.956004	7.2	-0.816	0.083	-3.023	-0.748	-3.046	-1.65906	-0.953148	17.38	1.17	1.07	0.39	0.04	0.239325	0.00439829	0.22366	0.347296	0.0283067	0.074194	0.0779734	0.361509	0.229076	0.168443	0.162417	0.160378	0.1582	0.137482	0.148298	0.171218
	2019	0	37.5345	225.455	-0.589095	0	-0.614	0.218	-3	-0.679	-3.396	-1.22372	-0.589095	16.89	0.59	0.59	0.1	0.01	0.31146	0	0.270333	0.383086	0.029367	0.0848373	0.0590084	0.42684	0.298233	0.151239	0.176899	0.183339	0.180546	0.179765	0.183446	0.184905
	2019	0	36.2247	233.073	-0.139409	0	-0.427	0.357	-3	-0.577	-3.632	-1.19911	-0.139409	16.41	0.39	0.39	0.2	0.02	0.399869	0	0.31354	0.419936	0.029367	0.100571	0.0462205	0.430534	0.383657	0.159741	0.185957	0.187615	0.183235	0.187317	0.183071	0.206886
	2019	0	30.2275	200.989	0.139409	0	0.045	0.71	-3	-0.4	-3.648	-0.526877	0.139409	15.92	1.37	1.17	0	0	0.454685	0	0.422597	0.513521	0.029367	0.127873	0.0453536	0.531417	0.436622	0.19481	0.228464	0.229885	0.228119	0.231429	0.225591	0.222265
	2019	49	23.6488	138.847	1.20801	286.7	1.243	1.46	2.697	1.263	-2.65	1.22891	1.13962	15.63	5.37	4.79	0.68	0.18	0.664773	0.175137	0.699399	0.712354	0.292011	0.38439	0.099431	0.79491	0.626626	0.513411	0.497801	0.49615	0.477886	0.49006	0.494556	0.522408
	2019	3	20.0444	124.42	-0.17232	18.9	-0.477	0.263	-2.432	-0.603	-2.47	-0.567149	-0.170491	15.63	5.37	4.69	0.1	0.01	0.393398	0.0115455	0.301987	0.395016	0.055553	0.0965602	0.109185	0.525373	0.377753	0.305833	0.218897	0.22176	0.257466	0.235227	0.243581	0.242916
	2019	0	22.9294	114.337	8.50916e-08	0	-0.107	0.583	-3	-0.448	-2.464	-1.56424	8.50916e-08	15.33	0.98	0.88	0	0.01	0.427277	0	0.387477	0.479852	0.029367	0.120469	0.10951	0.375739	0.41014	0.228948	0.169341	0.178674	0.204198	0.17798	0.194269	0.224083
	2019	0	22.0449	94.9662	0.139409	0	-0.286	0.484	-3	-0.516	-2.343	0.172862	0.139409	14.84	0.39	0.29	0	0.01	0.454685	0	0.346118	0.453606	0.029367	0.10998	0.116066	0.636427	0.436622	0.232449	0.244885	0.249012	0.25243	0.25752	0.257947	0.262403
	2019	17.2	28.5398	100.377	0.975828	212.8	0.924	1.172	1.456	0.468	-1.932	0.797458	0.902599	14.45	1.27	1.17	0.39	0.11	0.619126	0.129994	0.625693	0.636002	0.234798	0.261762	0.138336	0.730161	0.581601	0.344295	0.394846	0.413732	0.408726	0.424222	0.446314	0.402404
	2019	4	34.6307	125.501	-0.345718	18.9	-0.543	0.23	-2.432	-0.646	-2.252	-1.03677	-0.356715	14.26	4.49	3.91	0.2	0.02	0.359308	0.0115455	0.286738	0.386267	0.055553	0.0899275	0.120997	0.454897	0.342377	0.227195	0.205208	0.205803	0.222593	0.209283	0.205369	0.21148
	2019	0	35.1405	148.998	-1.22078	0	-1.144	-0.457	-3.35	-1.051	-2.738	-1.19956	-1.22078	13.96	1.76	1.56	0	0	0.18727	0	0.147874	0.204136	0.0132313	0.0274564	0.0946627	0.430466	0.178237	0.166549	0.153475	0.158909	0.184186	0.177541	0.166053	0.151062
	2019	11	40.7979	199.469	-0.708905	24.5	-0.751	-0.222	-2.547	-0.762	-3.203	-2.02822	-0.775183	13.67	0.68	0.59	0.39	0.02	0.287905	0.0149664	0.238678	0.266437	0.0502513	0.0720346	0.0694663	0.306108	0.262883	0.219197	0.191186	0.151701	0.208074	0.159307	0.164767	0.190519
	2020	41.6	38.0518	203.103	0.347943	99.9	0.359	0.784	-0.004	-0.001	-3.024	0.420079	0.318397	13.38	4.39	4	0.78	0.07	0.495683	0.0610263	0.495148	0.533139	0.167489	0.189418	0.0791655	0.673528	0.470624	0.34517	0.344387	0.343945	0.344471	0.346308	0.33309	0.337295
	2020	18.2	36.8078	213.852	0.0603864	53.7	-0.017	0.563	-1.389	-0.314	-3.066	-0.0456751	0.0417343	13.87	11.72	10.25	0.49	0.08	0.439149	0.0328039	0.408272	0.474549	0.103637	0.141138	0.0768897	0.603631	0.418068	0.282066	0.263015	0.268785	0.259158	0.270245	0.272529	0.279876
	2020	59.5	33.3556	210.061	1.0573	234.7	0.936	1.24	1.689	0.778	-2.165	1.14166	0.994137	15.04	14.65	12.89	0.88	0.27	0.635143	0.143372	0.628466	0.65403	0.24554	0.309579	0.125711	0.781815	0.59899	0.440145	0.437906	0.457125	0.455991	0.451132	0.438962	0.454987
	2020	7.6	31.516	202.93	0.402902	40.3	0.383	0.846	-1.791	-0.239	-2.264	-0.123199	0.393451	15.53	4.98	4.39	0.39	0.02	0.506488	0.0246182	0.500693	0.549576	0.0851044	0.152707	0.120347	0.591997	0.484881	0.272969	0.258168	0.274956	0.261693	0.278885	0.278328	0.268779
	2020	0	22.4555	134.838	-0.139409	0	-0.591	0.266	-3	-0.676	-2.319	-0.295861	-0.139409	15.23	1.56	1.37	0	0	0.399869	0	0.275647	0.395811	0.029367	0.0853	0.117367	0.566085	0.383657	0.230841	0.185223	0.230266	0.206957	0.23024	0.213557	0.210265
	2020	0	20.649	129.039	-0.281788	0	-0.704	0.117	-3	-0.744	-2.389	-1.12205	-0.281788	14.84	0.98	0.88	0	0	0.371877	0	0.249538	0.35631	0.029367	0.074811	0.113574	0.442098	0.35661	0.237693	0.18754	0.187523	0.205339	0.19841	0.207959	0.210824
	2020	1	20.052	102.469	0.104109	7.3	-0.033	0.614	-2.78	-0.415	-2.396	-0.102813	0.112963	14.45	0.88	0.78	0.2	0.01	0.447745	0.00445938	0.404575	0.48807	0.0395095	0.125559	0.113194	0.595057	0.431599	0.276904	0.221106	0.254774	0.247554	0.253122	0.261706	0.249945
	2020	3.5	26.2303	107.773	0.583259	102.9	0.423	0.876	0.037	0.015	-2.351	-1.07241	0.54051	13.96	2.25	2.05	0.29	0.03	0.541946	0.0628589	0.509935	0.557529	0.169379	0.191886	0.115633	0.449547	0.512817	0.276744	0.21127	0.264366	0.244258	0.262441	0.244324	0.268694
	2020	0	31.7303	107.707	8.50916e-08	0	-0.034	0.557	-3	-0.415	-2.509	-1.70094	8.50916e-08	13.38	0.98	0.88	0	0	0.427277	0	0.404344	0.472959	0.029367	0.125559	0.107071	0.355224	0.41014	0.186617	0.222184	0.169253	0.18308	0.180867	0.216145	0.226417
	2020	51.4	30.7395	109.203	1.15783	243.3	1.166	1.398	2.509	1.142	-1.661	1.18868	1.13803	13.18	9.18	8.11	1.07	0.22	0.654908	0.148626	0.681608	0.695917	0.283343	0.365726	0.153021	0.788873	0.626325	0.445017	0.552591	0.468473	0.486222	0.489108	0.48438	0.551724
	2020	8.4	38.043	156.789	-0.722933	23.5	-0.777	-0.121	-2.563	-0.804	-2.209	-1.29475	-0.755906	13.48	5.47	4.79	0.29	0.02	0.285147	0.0143555	0.232671	0.293213	0.0495136	0.0655561	0.123327	0.416181	0.266545	0.229071	0.182846	0.178331	0.209664	0.179826	0.169438	0.188419
	2020	155.9	32.9734	144.755	1.86403	347.7	1.917	1.945	5.866	2.502	1.876	1.91565	1.97192	13.77	14.94	13.28	1.95	0.75	0.793748	0.212401	0.855129	0.840933	0.438108	0.575505	0.344676	0.89797	0.784733	0.657935	0.694462	0.637018	0.63154	0.648848	0.639124	0.685918
Allambi	2005	0	37.4331	214.29	-0.764481	0	-0.712	-0.085	-3.034	-0.702	-2.969	-0.878839	-0.764481	12.4	0.59	0.49	0.1	0	0.276978	0	0.247689	0.302757	0.0277995	0.0812895	0.0821458	0.478597	0.264916	0.151908	0.177822	0.194908	0.184794	0.199543	0.20417	0.173339
	2005	0	37.0104	229.201	-0.139409	0	-0.378	0.353	-3	-0.561	-3.225	-1.29946	-0.139409	12.11	0.29	0.29	0	0	0.399869	0	0.324861	0.418876	0.029367	0.103039	0.0682742	0.415474	0.383657	0.154677	0.180482	0.174033	0.180238	0.173453	0.180902	0.194426
	2005	0	35.4268	232.043	-0.0695079	0	-0.473	0.37	-3	-0.609	-3.451	-1.07209	-0.0695079	11.72	0.1	0.1	0	0	0.413611	0	0.302911	0.423383	0.029367	0.0956347	0.0560282	0.449595	0.396936	0.164772	0.191543	0.197287	0.18548	0.191809	0.19192	0.213541
	2005	0	33.3313	218.348	0.281788	0	0.077	0.695	-3	-0.387	-3.587	-1.99986	0.281788	11.43	0	0	0	0	0.482676	0	0.429991	0.509544	0.029367	0.129878	0.0486589	0.310365	0.463669	0.177451	0.205772	0.145208	0.191859	0.173916	0.198611	0.216797
	2005	0	26.1874	155.892	8.50916e-08	0	-0.413	0.42	-3	-0.578	-3.614	-1.22655	8.50916e-08	11.13	0	0	0	0	0.427277	0	0.316774	0.436638	0.029367	0.100416	0.0471959	0.426416	0.41014	0.214867	0.197466	0.183879	0.20153	0.184884	0.192474	0.205772
	2005	48.1	21.1203	124.585	1.57905	376	1.724	1.787	4.27	2.055	0.742	1.55595	1.48332	11.04	7.13	6.35	0.98	0.02	0.73772	0.229688	0.810536	0.799046	0.364529	0.506556	0.283229	0.843989	0.691917	0.540194	0.524634	0.581757	0.498777	0.546645	0.518242	0.551097
	2005	38.6	19.6256	94.8326	1.35341	362.2	1.34	1.504	3.383	1.155	1.524	1.52329	1.29039	12.89	15.63	13.67	0.59	0.12	0.693358	0.221258	0.721811	0.724019	0.323637	0.367731	0.325603	0.839087	0.655268	0.519906	0.571399	0.520515	0.483818	0.509866	0.498731	0.58712
	2005	0	22.6407	93.0441	0.355046	0	-0.205	0.528	-3	-0.483	1.815	0.295479	0.355046	13.87	3.91	3.42	0	0	0.497079	0	0.364834	0.46527	0.029367	0.11507	0.341371	0.654829	0.477586	0.230106	0.262355	0.268971	0.253668	0.275042	0.264518	0.269121
	2005	0	30.441	100.396	0.139409	0	-0.058	0.671	-3	-0.433	1.72	-0.500892	0.139409	13.48	1.66	1.46	0.2	0	0.454685	0	0.398799	0.503181	0.029367	0.122783	0.336223	0.535316	0.436622	0.19367	0.253353	0.248373	0.244414	0.242829	0.242762	0.249159
	2005	47.1	33.0176	111.145	1.24844	285.8	1.309	1.497	2.925	1.37	2.265	1.17931	1.19243	13.28	9.67	8.59	0.98	0.04	0.672721	0.174588	0.714649	0.722163	0.302522	0.400895	0.365755	0.787466	0.636658	0.409657	0.52658	0.496032	0.461179	0.484748	0.490553	0.509685
	2005	7	34.8862	142.453	-0.588964	29.4	-0.78	-0.48	-2.168	-0.805	-0.419	-0.595568	-0.580917	14.26	9.38	8.2	0.59	0	0.311485	0.0179597	0.231978	0.198038	0.0677239	0.0654018	0.22032	0.521108	0.299787	0.245263	0.192268	0.215568	0.229214	0.209091	0.203032	0.207824
	2005	15.5	36.4459	167.577	-0.242973	46.7	-0.33	0.128	-1.637	-0.494	-0.811	-0.231247	-0.242994	13.87	6.15	5.47	1.07	0	0.379508	0.0285278	0.335952	0.359226	0.0922041	0.113373	0.199079	0.575782	0.36398	0.274327	0.225291	0.242234	0.245097	0.236004	0.223486	0.239075
	2006	32.7	39.8835	210.198	0.489361	114.5	0.477	0.774	0.262	0.102	-0.811	0.365622	0.445836	13.28	1.95	1.76	0.29	0	0.523486	0.069945	0.522412	0.530488	0.179752	0.205306	0.199079	0.665355	0.494832	0.302649	0.289863	0.319664	0.306528	0.306912	0.297879	0.291554
	2006	21	37.8009	211.383	0.384254	81.4	0.301	0.751	-0.559	-0.105	-0.896	0.310638	0.362281	12.89	5.66	5.08	0.59	0.01	0.502822	0.0497251	0.481747	0.52439	0.141902	0.173377	0.194473	0.657104	0.47896	0.283975	0.266164	0.315445	0.271044	0.293263	0.267577	0.277315
	2006	26.25	34.1576	206.309	0.582072	112.4	0.391	0.875	0.165	0.075	-0.828	0.710083	0.567636	12.7	2.54	2.25	0.2	0	0.541713	0.0686622	0.502542	0.557264	0.17528	0.201141	0.198158	0.717049	0.51797	0.333925	0.325828	0.363631	0.336718	0.361312	0.346907	0.341068
	2006	7	28.991	189.011	0.548542	45.5	0.405	0.844	-1.636	-0.211	-0.948	0.377792	0.547128	12.3	1.86	1.66	0.39	0	0.535121	0.0277947	0.505776	0.549046	0.0922502	0.157026	0.191655	0.667181	0.514074	0.286472	0.272322	0.312275	0.265533	0.296595	0.299731	0.272008
	2006	0	22.1837	134.666	8.50916e-08	0	-0.413	0.42	-3	-0.578	-1.133	-0.15808	8.50916e-08	12.01	2.05	1.76	0.1	0	0.427277	0	0.316774	0.436638	0.029367	0.100416	0.181631	0.586762	0.41014	0.231909	0.186108	0.236155	0.206957	0.232413	0.213839	0.210409
	2006	0	18.4295	117.942	-0.210046	0	-0.697	0.19	-3	-0.745	-1.241	-0.409715	-0.210046	11.62	0.2	0.2	0	0	0.385981	0	0.251155	0.375663	0.029367	0.0746568	0.175779	0.548999	0.370239	0.245326	0.198648	0.215901	0.210216	0.221292	0.234398	0.211159
	2006	14	19.3933	94.4829	0.70632	131.4	0.701	1.033	0.405	0.138	-1.098	0.973505	0.701339	11.43	3.81	3.32	0.39	0.02	0.56614	0.0802688	0.574168	0.599152	0.186345	0.210859	0.183527	0.756581	0.543369	0.397894	0.399872	0.402488	0.424068	0.405469	0.399998	0.401106
	2006	0	24.7461	101.977	0.355046	0	-0.205	0.528	-3	-0.483	-1.186	-0.842806	0.355046	11.33	1.86	1.66	0	0	0.497079	0	0.364834	0.46527	0.029367	0.11507	0.178759	0.484005	0.477586	0.221327	0.207157	0.208739	0.242534	0.214192	0.212286	0.247663
	2006	0	28.5848	96.3639	0.139409	0	-0.058	0.671	-3	-0.433	-1.307	0.10279	0.139409	10.94	0.29	0.2	0	0	0.454685	0	0.398799	0.503181	0.029367	0.122783	0.172203	0.625912	0.436622	0.203312	0.271091	0.259071	0.253439	0.265131	0.264049	0.262472
	2006	23.55	33.8151	117.187	0.59723	142.9	0.521	0.943	0.675	0.316	-1.162	0.330815	0.540476	10.64	0.39	0.29	0.1	0	0.544693	0.0872938	0.532579	0.575292	0.198792	0.238316	0.18006	0.660132	0.512811	0.327248	0.357537	0.367637	0.335093	0.356219	0.346147	0.368063
	2006	0	37.2896	155.08	-0.674189	0	-1.197	-0.956	-3.073	-1.14	-1.786	-1.56693	-0.674189	10.45	0.59	0.49	0	0	0.29473	0	0.135628	0.0718452	0.0260016	0.0137282	0.146248	0.375334	0.282068	0.152852	0.146698	0.137427	0.159914	0.13984	0.138002	0.138164
	2006	34	35.3194	161.067	0.320508	102.5	0.26	0.614	0.052	0.023	-1.612	0.446589	0.321125	10.35	6.64	5.86	0.88	0.04	0.490289	0.0626145	0.472274	0.48807	0.170071	0.19312	0.155676	0.677506	0.471142	0.348898	0.320206	0.340419	0.335674	0.32638	0.307677	0.335041
	2007	65.4	34.7031	179.924	1.10795	229	1.081	1.263	2.334	0.905	-0.716	1.39711	1.18405	12.21	19.24	16.89	1.17	0.16	0.645102	0.13989	0.661969	0.660127	0.275275	0.329169	0.204226	0.820153	0.635067	0.440808	0.436985	0.447835	0.434739	0.443072	0.399229	0.433278
	2007	0	38.1105	227.769	-0.139409	0	-0.378	0.353	-3	-0.561	-1.257	-1.20775	-0.139409	14.75	7.23	6.25	0	0	0.399869	0	0.324861	0.418876	0.029367	0.103039	0.174912	0.429237	0.383657	0.147405	0.172807	0.187145	0.180013	0.175907	0.169036	0.181953
	2007	52.5	33.9723	204.969	0.998517	224.7	0.943	1.246	1.667	0.759	-0.585	1.14704	0.958536	14.36	6.05	5.37	0.98	0.04	0.623587	0.137263	0.630083	0.65562	0.244525	0.306648	0.211325	0.782623	0.592227	0.415114	0.417562	0.416825	0.416275	0.430272	0.410671	0.426457
	2007	0	31.0316	205.528	0.281788	0	0.077	0.695	-3	-0.387	-0.936	-0.722141	0.281788	15.04	9.47	8.2	0.1	0	0.482676	0	0.429991	0.509544	0.029367	0.129878	0.192306	0.502113	0.463669	0.190475	0.221877	0.219561	0.227033	0.218199	0.213397	0.221279
	2007	0	26.2448	147.52	8.50916e-08	0	-0.413	0.42	-3	-0.578	-1.331	-0.727649	8.50916e-08	14.65	2.25	1.95	0.29	0	0.427277	0	0.316774	0.436638	0.029367	0.100416	0.170902	0.501287	0.41014	0.214602	0.186881	0.215771	0.201879	0.197965	0.165948	0.202022
	2007	3	17.1541	109.976	-0.0806455	23.5	-0.442	0.351	-2.296	-0.57	-1.348	0.191709	-0.060697	14.06	1.56	1.37	0.29	0	0.411422	0.0143555	0.310074	0.418346	0.0618229	0.10165	0.169981	0.639256	0.39861	0.320998	0.241615	0.258161	0.272088	0.270261	0.284601	0.246586
	2007	0	21.4935	107.345	0.0695079	0	-0.084	0.618	-3	-0.44	-1.529	-0.643265	0.0695079	13.48	0.88	0.78	0	0	0.440942	0	0.392791	0.48913	0.029367	0.121703	0.160173	0.51395	0.423344	0.234561	0.188911	0.221058	0.205134	0.220941	0.225208	0.233482
	2007	0	24.1641	99.4288	0.355046	0	-0.205	0.528	-3	-0.483	-1.574	-0.491633	0.355046	12.7	0.49	0.49	0.1	0	0.497079	0	0.364834	0.46527	0.029367	0.11507	0.157735	0.536706	0.477586	0.223832	0.221864	0.230682	0.248596	0.22928	0.22788	0.253835
	2007	0	30.2544	102.438	0.139409	0	-0.058	0.671	-3	-0.433	-1.699	-0.85568	0.139409	12.01	0.1	0.1	0	0	0.454685	0	0.398799	0.503181	0.029367	0.122783	0.150962	0.482073	0.436622	0.194667	0.238743	0.210342	0.235626	0.223417	0.23304	0.242966
	2007	0	33.9106	120.907	-0.139409	0	-0.687	0.103	-3	-0.737	-2.05	-0.921389	-0.139409	11.62	0	0	0.1	0	0.399869	0	0.253466	0.352598	0.029367	0.0758908	0.131943	0.472212	0.383657	0.174023	0.189895	0.198064	0.190673	0.193661	0.18701	0.190082
	2007	31.6	32.1984	132.041	0.477698	132.9	0.458	0.704	0.838	0.375	-1.604	0.805386	0.528053	11.82	9.08	8.01	0.78	0.02	0.521193	0.0811851	0.518022	0.51193	0.206307	0.247416	0.156109	0.731351	0.510451	0.369482	0.354277	0.386687	0.389754	0.360715	0.352338	0.386194
	2007	30	35.516	161.531	0.213207	90.4	0.147	0.521	-0.294	-0.089	-1.543	0.344381	0.216004	11.82	5.18	4.59	0.59	0.03	0.469193	0.055223	0.446165	0.463415	0.154119	0.175845	0.159415	0.662167	0.451173	0.334486	0.298813	0.340419	0.320076	0.319249	0.293566	0.316673
	2008	0	39.9838	224.789	-0.764481	0	-0.712	-0.085	-3.034	-0.702	-2.146	-1.47474	-0.764481	12.01	4.79	4.1	0	0	0.276978	0	0.247689	0.302757	0.0277995	0.0812895	0.126741	0.389169	0.264916	0.134532	0.159878	0.160378	0.159531	0.163669	0.159134	0.161175
	2008	0	35.2953	201.369	-0.139409	0	-0.378	0.353	-3	-0.561	-2.503	-0.0504095	-0.139409	11.72	0.59	0.49	0.1	0	0.399869	0	0.324861	0.418876	0.029367	0.103039	0.107396	0.602921	0.383657	0.16559	0.192318	0.254932	0.195267	0.235396	0.238966	0.179135
	2008	0	33.6319	217.405	-0.0695079	0	-0.473	0.37	-3	-0.609	-2.747	-0.376375	-0.0695079	11.33	0	0	0	0	0.413611	0	0.302911	0.423383	0.029367	0.0956347	0.094175	0.554003	0.396936	0.175679	0.203712	0.233062	0.196636	0.211334	0.206239	0.21292
	2008	0	29.2277	197.501	0.281788	0	0.077	0.695	-3	-0.387	-2.811	-0.28399	0.281788	11.04	0	0	0	0	0.482676	0	0.429991	0.509544	0.029367	0.129878	0.0907071	0.567867	0.463669	0.200041	0.236104	0.240745	0.231196	0.236896	0.235224	0.225441
	2008	0	24.7832	148.99	8.50916e-08	0	-0.413	0.42	-3	-0.578	-2.883	-0.806187	8.50916e-08	10.74	0	0	0	0	0.427277	0	0.316774	0.436638	0.029367	0.100416	0.0868057	0.4895	0.41014	0.221165	0.194423	0.204732	0.202235	0.201644	0.208324	0.207896
	2008	17	20.3976	121.202	0.570331	132.9	0.452	0.932	0.509	0.245	-2.558	0.613903	0.552942	10.64	5.08	4.49	0.49	0.01	0.539405	0.0811851	0.516636	0.572375	0.191139	0.227364	0.104416	0.702615	0.515179	0.407578	0.362675	0.372877	0.386092	0.369966	0.362914	0.373213
	2008	0	21.5735	106.019	0.0695079	0	-0.084	0.618	-3	-0.44	-2.646	-0.499273	0.0695079	10.55	2.54	2.25	0	0	0.440942	0	0.392791	0.48913	0.029367	0.121703	0.0996478	0.535559	0.423344	0.234258	0.192976	0.231057	0.205286	0.22077	0.226875	0.236034
	2008	0	20.0868	83.1038	0.355046	0	-0.205	0.528	-3	-0.483	-2.508	1.18762	0.355046	10.35	0.59	0.49	0	0	0.497079	0	0.364834	0.46527	0.029367	0.11507	0.107125	0.788714	0.477586	0.239708	0.328948	0.318922	0.300269	0.313381	0.305626	0.290998
	2008	4	29.6562	98.2759	0.629504	114.2	0.698	1.031	0.183	0.061	-2.41	0.197543	0.609283	10.06	0.59	0.49	0.2	0	0.551038	0.0697618	0.573475	0.598621	0.17611	0.198982	0.112436	0.640131	0.525881	0.260251	0.297214	0.324352	0.316186	0.328767	0.309509	0.294756
	2008	0	33.5522	117.06	-0.139409	0	-0.687	0.103	-3	-0.737	-2.706	-0.602593	-0.139409	9.77	1.27	1.07	0.1	0	0.399869	0	0.253466	0.352598	0.029367	0.0758908	0.0963966	0.520054	0.383657	0.176151	0.201302	0.205329	0.192475	0.21083	0.194259	0.199593
	2008	64.5	32.5133	124.578	1.66769	271.3	1.769	1.78	4.359	1.954	-1.488	1.82337	1.80365	11.62	21.97	19.43	1.95	0.27	0.755147	0.16573	0.820933	0.79719	0.368632	0.490976	0.162395	0.884122	0.752768	0.462211	0.527278	0.625038	0.504237	0.557584	0.515728	0.532705
	2008	28.4	34.8834	158.339	0.168418	85.6	0.099	0.483	-0.442	-0.133	-1.454	0.404352	0.188577	16.6	16.41	14.45	1.07	0.09	0.460388	0.0522908	0.435074	0.45334	0.147296	0.169058	0.164237	0.671167	0.445963	0.334879	0.295869	0.323393	0.32666	0.31451	0.294208	0.317717
	2009	0	36.2347	194.276	-0.764481	0	-0.712	-0.085	-3.034	-0.702	-2.007	-0.0438761	-0.764481	17.29	4.98	4.39	0.49	0	0.276978	0	0.247689	0.302757	0.0277995	0.0812895	0.134273	0.603901	0.264916	0.159677	0.181299	0.213849	0.174774	0.196814	0.220786	0.163539
	2009	0	36.6272	215.616	-0.139409	0	-0.378	0.353	-3	-0.561	-2.392	-0.576679	-0.139409	16.5	2.05	1.86	0.1	0	0.399869	0	0.324861	0.418876	0.029367	0.103039	0.113411	0.523943	0.383657	0.15716	0.183307	0.214756	0.186919	0.208507	0.212221	0.182416
	2009	0	35.4912	224.73	-0.0695079	0	-0.473	0.37	-3	-0.609	-2.736	-0.688558	-0.0695079	15.43	0.78	0.68	0	0	0.413611	0	0.302911	0.423383	0.029367	0.0956347	0.0947711	0.507153	0.396936	0.16437	0.191226	0.197287	0.1863	0.205454	0.203408	0.204057
	2009	0	29.2767	190.907	0.281788	0	0.077	0.695	-3	-0.387	-2.829	-0.00948172	0.281788	14.26	0.2	0.2	0.1	0	0.482676	0	0.429991	0.509544	0.029367	0.129878	0.0897318	0.609063	0.463669	0.199789	0.230319	0.254689	0.232702	0.248366	0.247006	0.217987
	2009	26	21.9021	128.903	0.723005	154.3	0.653	1.037	0.743	0.314	-2.302	0.927536	0.726688	13.48	0.39	0.39	0.39	0.01	0.569421	0.0942578	0.563078	0.600212	0.201927	0.238007	0.118288	0.749682	0.548184	0.439996	0.412947	0.389637	0.411477	0.397109	0.408021	0.427122
	2009	0	20.9375	123.432	-0.210046	0	-0.697	0.19	-3	-0.745	-2.437	-0.72736	-0.210046	13.18	5.86	5.18	0.29	0.01	0.385981	0	0.251155	0.375663	0.029367	0.0746568	0.110973	0.50133	0.370239	0.236637	0.181703	0.200838	0.205339	0.208825	0.214974	0.213847
	2009	0	20.8742	101.129	0.0695079	0	-0.084	0.618	-3	-0.44	-2.528	-0.073205	0.0695079	12.89	0.98	0.88	0.1	0	0.440942	0	0.392791	0.48913	0.029367	0.121703	0.106042	0.5995	0.423344	0.23687	0.213908	0.251774	0.248126	0.246236	0.246511	0.244212
	2009	0	28.3101	111.171	0.355046	0	-0.205	0.528	-3	-0.483	-2.65	-2.20099	0.355046	12.5	0.29	0.29	0.2	0	0.497079	0	0.364834	0.46527	0.029367	0.11507	0.099431	0.280181	0.477586	0.204687	0.177444	0.149055	0.208555	0.165802	0.171092	0.222923
	2009	9	30.0975	98.1297	1.0748	256.9	1.14	1.343	2.022	0.679	-2.39	0.596168	1.01205	12.11	2.93	2.64	0.39	0	0.638583	0.156933	0.675601	0.681336	0.260892	0.294308	0.113519	0.699953	0.602393	0.291175	0.34204	0.392755	0.366237	0.398428	0.358418	0.339288
	2009	0	31.1288	112.748	-0.139409	0	-0.687	0.103	-3	-0.737	-2.53	-0.277	-0.139409	11.91	2.05	1.76	0	0	0.399869	0	0.253466	0.352598	0.029367	0.0758908	0.105933	0.568916	0.383657	0.189944	0.195657	0.224418	0.207846	0.199898	0.197988	0.213861
	2009	0	35.7791	146.504	-0.674189	0	-1.197	-0.956	-3.073	-1.14	-2.979	-1.09404	-0.674189	11.52	0.2	0.2	0	0	0.29473	0	0.135628	0.0718452	0.0260016	0.0137282	0.0816039	0.446301	0.282068	0.162564	0.15247	0.161153	0.165641	0.159941	0.155043	0.149106
	2009	0	35.7558	167.295	-0.861487	0	-1.036	-0.485	-3.072	-0.927	-3.407	-0.685934	-0.861487	11.23	0.1	0.1	0.1	0	0.257907	0	0.172828	0.196713	0.0260477	0.0465834	0.0584124	0.507547	0.246489	0.162711	0.15818	0.213849	0.169767	0.189101	0.182795	0.14807
	2010	39.9	35.4419	191.683	0.647379	139.7	0.633	0.898	0.718	0.279	0.184	0.908795	0.667907	12.3	14.65	12.89	1.07	0.07	0.554552	0.085339	0.558457	0.563362	0.200775	0.232608	0.252994	0.74687	0.537018	0.365418	0.366036	0.398651	0.352882	0.363139	0.348027	0.3612
	2010	207	34.4399	191.951	2.46347	802	2.363	2.333	9.898	3.938	4.239	2.12655	2.44741	13.67	12.3	10.94	2.05	0.89	0.911599	0.489921	0.958179	0.943796	0.623992	0.797008	0.472717	0.929619	0.87506	0.729039	0.692575	0.750761	0.711633	0.71902	0.774319	0.632934
	2010	53.5	30.4193	186.303	1.0124	229	0.962	1.259	1.725	0.785	5.148	1.33472	1.03878	30.08	40.82	35.64	0.98	1.04	0.626315	0.13989	0.634473	0.659067	0.247199	0.310659	0.521972	0.810789	0.607471	0.454425	0.452678	0.450954	0.465034	0.452956	0.445866	0.464541
	2010	54.3	28.3344	176.557	1.29815	352.7	1.31	1.472	3.005	0.977	5.638	1.48881	1.2667	34.08	15.63	13.77	0.88	0.09	0.682496	0.215455	0.71488	0.715536	0.30621	0.340275	0.548523	0.833913	0.650767	0.478864	0.475593	0.479877	0.473213	0.487906	0.4817	0.487007
	2010	0	23.0148	133.924	8.50916e-08	0	-0.413	0.42	-3	-0.578	4.727	-0.130461	8.50916e-08	33.2	4.59	4.1	0.39	0	0.427277	0	0.316774	0.436638	0.029367	0.100416	0.49916	0.590907	0.41014	0.228603	0.182138	0.239656	0.206015	0.218767	0.20792	0.209923
	2010	0	19.2109	118.82	-0.210046	0	-0.697	0.19	-3	-0.745	3.919	-0.457612	-0.210046	31.25	2.44	2.15	0.1	0.01	0.385981	0	0.251155	0.375663	0.029367	0.0746568	0.455378	0.541811	0.370239	0.242737	0.193574	0.222647	0.20991	0.228311	0.227567	0.213265
	2010	78.2	17.9918	83.8411	2.07784	733.7	1.963	2.017	8.176	2.791	4.934	2.03915	2.08924	31.54	20.7	18.26	1.66	0.43	0.835783	0.448198	0.865758	0.860021	0.544604	0.620083	0.510377	0.916504	0.80702	0.700242	0.762285	0.729348	0.74273	0.707359	0.689696	0.803967
	2010	29.6	20.0756	81.9388	2.38484	1014.9	2.461	2.42	10.976	4.414	5.868	2.43752	2.5054	32.13	10.55	9.28	0.78	0.34	0.896141	0.619976	0.980823	0.966861	0.67369	0.87043	0.560986	0.976288	0.886075	0.474629	0.634202	0.78926	0.768332	0.82064	0.719538	0.576029
	2010	44.4	22.8871	75.3461	2.91312	1267.6	2.521	2.508	15.041	5.051	7.473	2.59553	3.10512	31.25	13.77	12.21	1.46	0.87	1	0.774343	0.994686	0.990191	0.861094	0.968687	0.647954	1	1	0.505425	0.759804	0.923089	0.844733	0.860277	0.952289	0.689013
	2010	69	26.6061	93.5085	1.74021	418.7	1.881	1.902	5.017	2.35	8.588	1.8977	1.9018	31.25	14.84	13.09	1.37	1.23	0.769404	0.255773	0.846811	0.829533	0.398967	0.552059	0.708372	0.895276	0.771414	0.542089	0.710776	0.638808	0.631691	0.632463	0.610558	0.707594
	2010	55.6	30.4418	127.478	1.38285	233.9	1.442	1.522	3.407	1.527	9.388	1.56782	1.47625	30.47	10.94	9.57	0.98	0.55	0.699147	0.142883	0.745379	0.728791	0.324743	0.425112	0.75172	0.845771	0.690574	0.460218	0.485636	0.494306	0.486992	0.483115	0.457287	0.512933
	2010	34.2	34.2633	163.765	0.325709	103.1	0.266	0.618	0.065	0.029	9.049	0.371413	0.312035	29	10.35	9.18	0.78	0.43	0.491311	0.0629811	0.47366	0.48913	0.17067	0.194046	0.733351	0.666224	0.469415	0.359213	0.336729	0.340419	0.343615	0.332954	0.317852	0.347672
	2011	24.2	37.4018	204.737	0.27695	84.7	0.267	0.609	-0.464	-0.107	8.085	0.30592	0.262386	27.34	12.3	10.84	1.07	0.45	0.481725	0.051741	0.473891	0.486744	0.146282	0.173068	0.681116	0.656396	0.459984	0.298584	0.280804	0.314101	0.277994	0.301386	0.283828	0.289399
	2011	135.6	33.8479	185.805	1.868	525.4	1.821	1.892	5.997	2.386	9.732	1.84866	1.90399	29.2	30.37	26.76	2.64	1.75	0.794527	0.320953	0.832948	0.826882	0.444147	0.557612	0.77036	0.887916	0.771828	0.605182	0.576496	0.613175	0.581415	0.585477	0.603268	0.556466
	2011	97	29.227	172.957	1.53279	415.2	1.621	1.73	4.214	1.918	10.382	1.76058	1.62227	36.33	30.27	26.66	1.86	1.01	0.728625	0.253635	0.786738	0.783934	0.361947	0.485423	0.805581	0.874698	0.718313	0.583074	0.557445	0.56472	0.568236	0.57335	0.548809	0.561235
	2011	0	27.2785	186.019	0.281788	0	0.077	0.695	-3	-0.387	-0.314	0.159946	0.281788	37.5	6.93	5.96	0	0.05	0.482676	0	0.429991	0.509544	0.029367	0.129878	0.226009	0.634489	0.463669	0.209733	0.237735	0.262543	0.23351	0.260517	0.261478	0.225011
	2011	9	21.2831	129.27	0.280058	53.4	0.068	0.67	-1.397	-0.269	-0.4	0.418081	0.288468	34.47	2.83	2.54	0.2	0.2	0.482336	0.0326206	0.427911	0.502916	0.103269	0.14808	0.221349	0.673228	0.464938	0.35099	0.270526	0.30037	0.306816	0.300825	0.300445	0.29825
	2011	13.4	19.6568	122.869	0.418014	104.8	0.254	0.802	0.074	0.035	-0.365	0.364842	0.399548	31.84	4.3	3.81	0.49	0.74	0.509459	0.0640195	0.470887	0.537911	0.171085	0.194971	0.223246	0.665238	0.486039	0.392041	0.333081	0.344232	0.341648	0.33042	0.341444	0.341147
	2011	6	20.673	102.717	0.407318	56.3	0.353	0.819	-1.311	-0.193	-0.544	0.297267	0.401092	29.49	3.52	3.03	0.29	0.46	0.507356	0.0343922	0.493762	0.542418	0.107233	0.159803	0.213546	0.655097	0.486333	0.331742	0.27282	0.304405	0.299661	0.298686	0.312419	0.304593
	2011	0	25.5123	105.794	0.355046	0	-0.205	0.528	-3	-0.483	-0.735	-1.39106	0.355046	27.05	1.17	0.98	0	0.07	0.497079	0	0.364834	0.46527	0.029367	0.11507	0.203197	0.401728	0.477586	0.217938	0.186989	0.178674	0.199841	0.18103	0.189547	0.238519
	2011	0	28.082	97.7341	0.139409	0	-0.058	0.671	-3	-0.433	-0.883	-0.087859	0.139409	24.41	0.29	0.29	0	0.06	0.454685	0	0.398799	0.503181	0.029367	0.122783	0.195177	0.597301	0.436622	0.205819	0.257669	0.251201	0.251824	0.25512	0.252648	0.258389
	2011	10.9	31.6975	111.501	0.177423	66.1	-0.04	0.55	-1.016	-0.25	-0.991	0.225265	0.176225	22.36	4	3.52	0.68	0.26	0.462158	0.0403787	0.402957	0.471103	0.120834	0.15101	0.189325	0.644292	0.443616	0.290041	0.288194	0.313329	0.265956	0.301534	0.300565	0.308653
	2011	52.1	32.9064	133.249	1.26437	219.2	1.309	1.415	3.032	1.359	-0.208	1.30081	1.28102	21.48	6.93	6.15	0.68	0.19	0.675854	0.133903	0.714649	0.700424	0.307455	0.399198	0.231753	0.805699	0.653486	0.424858	0.45593	0.471109	0.461442	0.471251	0.439691	0.46262
	2011	0	36.3565	175.542	-0.861487	0	-1.036	-0.485	-3.072	-0.927	-0.91	-1.05094	-0.861487	20.51	1.66	1.56	0.29	0.03	0.257907	0	0.172828	0.196713	0.0260477	0.0465834	0.193714	0.452771	0.246489	0.158899	0.162106	0.181285	0.169783	0.183433	0.18504	0.14778
	2012	19	37.682	210.66	0.127639	66.5	0.12	0.494	-1.016	-0.235	-1.122	-0.0190891	0.1042	19.63	4.2	3.71	0.39	0.02	0.452371	0.0406231	0.439926	0.456257	0.120834	0.153324	0.182227	0.607621	0.429934	0.277709	0.258849	0.303699	0.259686	0.284247	0.260804	0.269567
	2012	64.2	35.656	218.334	1.08252	248.7	1.058	1.294	2.097	0.834	0.903	1.01524	0.987503	18.95	3.22	3.03	1.07	0.16	0.640101	0.151924	0.656654	0.668346	0.264349	0.318217	0.291953	0.762844	0.59773	0.427637	0.424877	0.431269	0.415803	0.430426	0.432536	0.43764
	2012	60.8	30.0167	192.804	1.11047	260.2	1.088	1.347	2.142	0.975	1.725	1.35447	1.10836	26.76	32.52	28.42	0.88	0.46	0.645596	0.158949	0.663586	0.682397	0.266424	0.339966	0.336494	0.813752	0.620687	0.47946	0.476701	0.457125	0.471827	0.460269	0.470973	0.490073
	2012	25	28.1309	182.836	0.901075	162.4	0.865	1.134	0.742	0.241	1.76	0.998893	0.882049	28.42	7.42	6.54	0.49	0.05	0.604429	0.0992059	0.612061	0.625928	0.201881	0.226747	0.338391	0.760391	0.577697	0.380845	0.383987	0.389274	0.389396	0.39745	0.386609	0.383177
	2012	0	23.5411	144.849	8.50916e-08	0	-0.413	0.42	-3	-0.578	-0.32	-0.593037	8.50916e-08	27.15	4.98	4.39	0	0.02	0.427277	0	0.316774	0.436638	0.029367	0.100416	0.225684	0.521488	0.41014	0.226447	0.192782	0.215543	0.20505	0.214732	0.220842	0.209701
	2012	0	20.0521	125.591	-0.210046	0	-0.697	0.19	-3	-0.745	-0.593	-0.864953	-0.210046	25.68	1.66	1.46	0.1	0.02	0.385981	0	0.251155	0.375663	0.029367	0.0746568	0.210891	0.480681	0.370239	0.239831	0.188226	0.204085	0.205452	0.203074	0.210692	0.21116
	2012	0	19.3002	100.113	0.0695079	0	-0.084	0.618	-3	-0.44	-0.788	-0.000341539	0.0695079	24.12	1.07	0.88	0.1	0.03	0.440942	0	0.392791	0.48913	0.029367	0.121703	0.200325	0.610435	0.423344	0.242435	0.220047	0.253789	0.252557	0.251601	0.26308	0.240664
	2012	0	25.0099	104.499	0.355046	0	-0.205	0.528	-3	-0.483	-0.92	-1.20271	0.355046	22.56	0.59	0.49	0	0.03	0.497079	0	0.364834	0.46527	0.029367	0.11507	0.193173	0.429994	0.477586	0.220172	0.192767	0.191122	0.201698	0.192203	0.197945	0.241677
	2012	0	29.613	102.672	0.139409	0	-0.058	0.671	-3	-0.433	-1.079	-0.898285	0.139409	20.8	0.2	0.2	0	0.02	0.454685	0	0.398799	0.503181	0.029367	0.122783	0.184557	0.475679	0.436622	0.198046	0.232847	0.210342	0.234963	0.220045	0.229275	0.242739
	2012	0	33.4877	122.823	-0.139409	0	-0.687	0.103	-3	-0.737	-1.435	-1.09025	-0.139409	19.43	0.1	0.1	0.1	0.02	0.399869	0	0.253466	0.352598	0.029367	0.0758908	0.165267	0.446871	0.383657	0.176531	0.17892	0.18936	0.189993	0.187709	0.186634	0.186895
	2012	48.6	36.8494	149.654	1.14181	204.4	1.172	1.305	2.657	1.191	-0.851	0.526417	0.972609	18.95	9.96	8.79	1.07	0.08	0.651757	0.124863	0.682994	0.671262	0.290166	0.373284	0.196911	0.689486	0.5949	0.375777	0.399017	0.424304	0.381832	0.414044	0.388916	0.378937
	2012	20	37.6367	177.117	-0.0877276	60.3	-0.169	0.262	-1.22	-0.368	-1.121	-0.474431	-0.129998	19.53	10.84	9.57	0.59	0.01	0.410029	0.0368357	0.373152	0.394751	0.111429	0.132809	0.182281	0.539287	0.385445	0.28178	0.243121	0.240734	0.262377	0.244368	0.231441	0.251354
	2013	6.6	40.0608	229.475	-0.338569	23.1	-0.338	0.159	-2.333	-0.54	-1.616	-1.39515	-0.362891	19.04	3.61	3.22	0.49	0.01	0.360713	0.0141112	0.334104	0.367444	0.0601171	0.106278	0.155459	0.401113	0.341204	0.203422	0.186066	0.187978	0.185815	0.176164	0.163939	0.202208
	2013	0	36.4822	216.571	-0.139409	0	-0.378	0.353	-3	-0.561	-2.032	-0.618833	-0.139409	18.36	2.25	1.95	0.29	0	0.399869	0	0.324861	0.418876	0.029367	0.103039	0.132918	0.517617	0.383657	0.158093	0.184301	0.211345	0.187278	0.216068	0.2123	0.184885
	2013	3	35.2553	224.379	0.0444031	12.8	-0.341	0.439	-2.615	-0.53	-2.338	-0.511064	0.0461702	17.58	0.68	0.59	0.29	0	0.436006	0.00781918	0.33341	0.441676	0.0471163	0.10782	0.116337	0.53379	0.418911	0.214816	0.206676	0.228657	0.202083	0.235995	0.218234	0.226015
	2013	0	30.6581	204.923	0.281788	0	0.077	0.695	-3	-0.387	-2.481	-0.683727	0.281788	16.89	1.27	1.17	0.1	0	0.482676	0	0.429991	0.509544	0.029367	0.129878	0.108588	0.507878	0.463669	0.192503	0.225229	0.219561	0.227503	0.222462	0.212075	0.22349
	2013	21.6	25.0069	141.689	0.618384	128.2	0.524	0.951	0.386	0.163	-2.192	0.567664	0.576429	16.5	7.13	6.35	0.98	0.02	0.548852	0.078314	0.533272	0.577413	0.185469	0.214715	0.124248	0.695676	0.51964	0.392633	0.360958	0.363794	0.37867	0.353737	0.370341	0.376843
	2013	0	19.5755	111.969	-0.210046	0	-0.697	0.19	-3	-0.745	-2.321	-0.110095	-0.210046	16.6	5.47	4.79	0.2	0	0.385981	0	0.251155	0.375663	0.029367	0.0746568	0.117258	0.593964	0.370239	0.241493	0.194003	0.238038	0.212009	0.235071	0.239419	0.221574
	2013	12	21.312	104.048	0.638607	112.6	0.626	0.983	0.162	0.055	-2.14	0.58287	0.602313	16.41	7.42	6.54	0.68	0.01	0.552828	0.0687844	0.556839	0.585896	0.175142	0.198056	0.127066	0.697958	0.524558	0.370759	0.32685	0.356221	0.342953	0.360939	0.373737	0.360898
	2013	0	26.7925	109.128	0.355046	0	-0.205	0.528	-3	-0.483	-2.18	-1.88648	0.355046	16.21	2.73	2.44	0	0	0.497079	0	0.364834	0.46527	0.029367	0.11507	0.124898	0.327379	0.477586	0.212046	0.175679	0.149055	0.199291	0.161242	0.171658	0.229899
	2013	0	33.412	113.245	0.139409	0	-0.058	0.671	-3	-0.433	-2.328	-3.80499	0.139409	15.33	0.59	0.49	0	0	0.454685	0	0.398799	0.503181	0.029367	0.122783	0.116879	0.0394655	0.436622	0.176977	0.215082	0.103251	0.178036	0.193206	0.20085	0.209619
	2013	0	33.01	120.092	-0.139409	0	-0.687	0.103	-3	-0.737	-2.534	-0.851605	-0.139409	14.65	0.2	0.1	0	0	0.399869	0	0.253466	0.352598	0.029367	0.0758908	0.105717	0.482684	0.383657	0.179326	0.184484	0.198064	0.188274	0.196042	0.191219	0.193548
	2013	0	35.4948	146.728	-0.674189	0	-1.197	-0.956	-3.073	-1.14	-2.962	-1.10659	-0.674189	14.16	0	0	0	0	0.29473	0	0.135628	0.0718452	0.0260016	0.0137282	0.0825251	0.444418	0.282068	0.164348	0.152484	0.161153	0.166762	0.156988	0.159254	0.15031
	2013	14.4	35.8643	168.693	-0.283222	43.4	-0.371	0.093	-1.738	-0.525	-3.08	-0.305543	-0.284567	13.67	2.15	1.95	0.49	0	0.371595	0.0265119	0.326479	0.349947	0.0875478	0.108592	0.0761311	0.564633	0.356083	0.274415	0.226745	0.242234	0.246152	0.236154	0.230155	0.238946
	2014	31.5	36.2592	195.128	0.461282	110.3	0.45	0.752	0.186	0.072	-2.786	0.696807	0.472426	13.67	9.47	8.3	0.59	0.03	0.517965	0.0673794	0.516174	0.524655	0.176248	0.200679	0.0920618	0.715057	0.499884	0.332535	0.319617	0.355633	0.329438	0.341453	0.319151	0.324214
	2014	16.2	33.9311	192.913	0.28305	62.8	0.181	0.672	-1.117	-0.209	-2.681	0.590638	0.299034	14.36	10.16	8.98	0.98	0	0.482925	0.0383629	0.45402	0.503446	0.116177	0.157335	0.0977513	0.699124	0.466946	0.29755	0.275301	0.318307	0.298408	0.314233	0.308597	0.28442
	2014	0	34.7367	225.649	-0.0695079	0	-0.473	0.37	-3	-0.609	-2.945	-0.732254	-0.0695079	14.45	4	3.52	0	0	0.413611	0	0.302911	0.423383	0.029367	0.0956347	0.0834462	0.500595	0.396936	0.169032	0.196477	0.206245	0.19594	0.206112	0.200124	0.212469
	2014	72.6	28.7519	181.688	1.49941	471.5	1.515	1.64	4.418	1.437	-1.358	1.63296	1.43419	15.53	16.41	14.45	1.07	0.13	0.722063	0.288027	0.762246	0.760074	0.371352	0.411229	0.169439	0.855547	0.682583	0.52633	0.518853	0.56472	0.544034	0.564868	0.528374	0.524821
	2014	0	25.8879	147.646	8.50916e-08	0	-0.413	0.42	-3	-0.578	-1.68	-0.734244	8.50916e-08	16.89	5.76	4.98	0.2	0	0.427277	0	0.316774	0.436638	0.029367	0.100416	0.151991	0.500297	0.41014	0.216239	0.188458	0.207429	0.201657	0.198306	0.175647	0.203529
	2014	0	20.0939	123.887	-0.210046	0	-0.697	0.19	-3	-0.745	-1.815	-0.755738	-0.210046	16.41	1.66	1.46	0	0	0.385981	0	0.251155	0.375663	0.029367	0.0746568	0.144676	0.497071	0.370239	0.239684	0.187541	0.20982	0.205452	0.206261	0.214528	0.21213
	2014	24	20.9632	104.238	1.00188	225.2	1.007	1.248	1.615	0.551	-1.404	1.0419	0.916657	15.92	5.86	5.18	0.39	0.04	0.624248	0.137569	0.644871	0.656151	0.242128	0.274564	0.166947	0.766845	0.584271	0.439243	0.43344	0.418929	0.422831	0.428689	0.441215	0.460004
	2014	0	21.3068	90.7873	0.355046	0	-0.205	0.528	-3	-0.483	-1.194	0.533152	0.355046	15.63	3.91	3.42	0	0	0.497079	0	0.364834	0.46527	0.029367	0.11507	0.178326	0.690497	0.477586	0.235265	0.270988	0.268971	0.25449	0.298908	0.2777	0.272057
	2014	0	29.9837	103.67	0.139409	0	-0.058	0.671	-3	-0.433	-1.326	-1.08527	0.139409	14.75	0.68	0.59	0	0	0.454685	0	0.398799	0.503181	0.029367	0.122783	0.171173	0.447618	0.436622	0.196102	0.229007	0.201454	0.212918	0.213515	0.225999	0.239529
	2014	0	34.3519	124.573	-0.139409	0	-0.687	0.103	-3	-0.737	-1.706	-1.25052	-0.139409	13.87	0.1	0.1	0	0	0.399869	0	0.253466	0.352598	0.029367	0.0758908	0.150582	0.422818	0.383657	0.171372	0.180233	0.176915	0.186091	0.178532	0.179536	0.181565
	2014	5.67	36.3216	148.484	-0.621815	23.9	-0.857	-0.563	-2.34	-0.868	-2.122	-0.989499	-0.620097	13.28	0.29	0.29	0.29	0	0.305027	0.0145999	0.214187	0.176034	0.0597944	0.0556841	0.128041	0.46199	0.292344	0.226591	0.17813	0.186296	0.213341	0.175617	0.175376	0.185838
	2014	39.2	37.0981	171.318	0.451194	118.2	0.4	0.727	0.379	0.169	0.056	0.253295	0.3909	13.38	11.72	10.35	1.27	0.03	0.515982	0.0722053	0.504621	0.518028	0.185146	0.215641	0.246058	0.648498	0.484397	0.347644	0.331594	0.341067	0.342007	0.319692	0.307485	0.33035
	2015	127.4	33.0068	173.05	1.91434	446	1.844	1.899	6.261	2.428	2.176	1.92415	2.05015	23.34	38.96	34.08	1.76	1.34	0.803638	0.27245	0.838262	0.828738	0.456318	0.564091	0.360932	0.899245	0.799595	0.600183	0.5754	0.62788	0.599216	0.606903	0.577296	0.565428
	2015	0	37.6992	227.813	-0.139409	0	-0.378	0.353	-3	-0.561	-0.598	-1.21051	-0.139409	30.66	9.38	8.2	0.2	0	0.399869	0	0.324861	0.418876	0.029367	0.103039	0.21062	0.428823	0.383657	0.150149	0.175685	0.187145	0.180239	0.17706	0.174734	0.186015
	2015	0	34.7546	224.61	-0.0695079	0	-0.473	0.37	-3	-0.609	-1.088	-0.682923	-0.0695079	28.71	2.34	2.05	0	0	0.413611	0	0.302911	0.423383	0.029367	0.0956347	0.184069	0.507999	0.396936	0.168923	0.196327	0.206245	0.196701	0.207858	0.202052	0.211039
	2015	0	26.4184	174.751	0.281788	0	0.077	0.695	-3	-0.387	-1.287	0.47311	0.281788	26.66	2.05	1.86	0.29	0	0.482676	0	0.429991	0.509544	0.029367	0.129878	0.173286	0.681486	0.463669	0.213798	0.224095	0.279144	0.224126	0.265033	0.249049	0.218585
	2015	0	23.2746	138.884	8.50916e-08	0	-0.413	0.42	-3	-0.578	-1.503	-0.324832	8.50916e-08	24.9	2.15	1.86	0	0	0.427277	0	0.316774	0.436638	0.029367	0.100416	0.161582	0.561738	0.41014	0.227545	0.186187	0.228781	0.20505	0.220046	0.213234	0.209266
	2015	0	21.3306	128.162	-0.210046	0	-0.697	0.19	-3	-0.745	-1.74	-1.03936	-0.210046	23.24	2.73	2.44	0.39	0.02	0.385981	0	0.251155	0.375663	0.029367	0.0746568	0.14874	0.454508	0.370239	0.235175	0.18319	0.199339	0.205339	0.211239	0.211977	0.211846
	2015	0	19.8351	100.14	0.0695079	0	-0.084	0.618	-3	-0.44	-1.858	-0.00218981	0.0695079	21.88	2.25	1.95	0	0.01	0.440942	0	0.392791	0.48913	0.029367	0.121703	0.142346	0.610157	0.423344	0.240593	0.21986	0.253789	0.249036	0.248	0.258625	0.242824
	2015	0	23.3972	95.9584	0.355046	0	-0.205	0.528	-3	-0.483	-1.874	-0.0441274	0.355046	20.41	0.39	0.39	0	0.02	0.497079	0	0.364834	0.46527	0.029367	0.11507	0.141479	0.603864	0.477586	0.227041	0.24381	0.247688	0.252065	0.254424	0.248343	0.262273
	2015	0	26.4591	93.2251	0.139409	0	-0.058	0.671	-3	-0.433	-1.853	0.485934	0.139409	19.14	0	0	0	0.02	0.454685	0	0.398799	0.503181	0.029367	0.122783	0.142617	0.683411	0.436622	0.213608	0.284462	0.279755	0.254782	0.275415	0.276732	0.272477
	2015	0	35.5683	128.874	-0.139409	0	-0.687	0.103	-3	-0.737	-2.236	-1.67292	-0.139409	18.26	0	0	0	0.01	0.399869	0	0.253466	0.352598	0.029367	0.0758908	0.121864	0.359428	0.383657	0.163888	0.175056	0.155974	0.165698	0.156566	0.163612	0.170899
	2015	11.33	37.0241	153.275	-0.438365	47.7	-0.539	-0.229	-1.609	-0.597	-2.469	-1.04379	-0.463078	17.48	1.86	1.56	0.2	0	0.341093	0.0291387	0.287662	0.264581	0.093495	0.0974857	0.109239	0.453843	0.322172	0.251472	0.201131	0.214542	0.228756	0.208024	0.196872	0.214067
	2015	151	34.8889	155.068	2.22684	455.2	2.326	2.257	7.414	3.294	2.502	2.00332	2.20514	17.09	10.25	9.08	1.56	1.52	0.865077	0.27807	0.94963	0.923648	0.509474	0.697671	0.378597	0.911126	0.829037	0.620397	0.648915	0.637018	0.607582	0.651846	0.614505	0.625163
	2016	31	35.2609	194.785	0.449417	108.5	0.438	0.742	0.154	0.06	0.012	0.694534	0.462137	25.88	30.57	26.76	0.88	1.72	0.515633	0.0662798	0.513401	0.522004	0.174773	0.198828	0.243674	0.714715	0.497929	0.339996	0.329351	0.363631	0.335962	0.347846	0.33381	0.335395
	2016	0	37.1986	221.207	-0.139409	0	-0.378	0.353	-3	-0.561	-0.598	-0.839443	-0.139409	27.25	5.27	4.59	0.2	0	0.399869	0	0.324861	0.418876	0.029367	0.103039	0.21062	0.48451	0.383657	0.153448	0.179439	0.204011	0.184474	0.200048	0.197071	0.18329
	2016	13	35.1888	218.602	0.311026	55.6	0.02	0.644	-1.331	-0.27	-0.854	0.10198	0.296962	25.49	4.39	3.91	0.59	0	0.488425	0.0339646	0.416821	0.496023	0.106311	0.147925	0.196749	0.62579	0.466552	0.27362	0.253624	0.270799	0.253792	0.282652	0.274819	0.27886
	2016	0	32.0661	215.731	0.281788	0	0.077	0.695	-3	-0.387	-1.19	-1.61435	0.281788	23.83	2.25	1.95	0	0	0.482676	0	0.429991	0.509544	0.029367	0.129878	0.178542	0.368218	0.463669	0.184732	0.214585	0.174697	0.189061	0.171693	0.182539	0.224775
	2016	58	25.6376	143.736	1.35169	344.3	1.368	1.543	3.342	1.411	0.739	1.34383	1.23975	22.66	7.91	7.03	0.59	0.03	0.693021	0.210324	0.728281	0.734358	0.321746	0.407219	0.283067	0.812157	0.645648	0.520386	0.503251	0.532741	0.483702	0.514002	0.511952	0.533815
	2016	28	20.909	117.384	0.97913	218.9	0.973	1.28	1.839	0.885	1.006	1.1428	0.972825	22.17	10.84	9.57	0.98	0.08	0.619775	0.13372	0.637015	0.664634	0.252455	0.326084	0.297535	0.781988	0.594941	0.458761	0.433654	0.458024	0.441956	0.450094	0.414058	0.458432
	2016	0	20.9113	101.67	0.0695079	0	-0.084	0.618	-3	-0.44	0.724	-0.113904	0.0695079	21.78	4.49	3.91	0	0.02	0.440942	0	0.392791	0.48913	0.029367	0.121703	0.282254	0.593392	0.423344	0.236734	0.211497	0.251774	0.248126	0.246236	0.244748	0.243152
	2016	15.4	22.8212	92.976	1.61843	528	1.694	1.792	5.135	2.065	0.958	1.44098	1.58945	20.61	1.95	1.76	0.49	0.09	0.745462	0.322541	0.803604	0.800371	0.404407	0.508098	0.294934	0.826735	0.712077	0.379354	0.432734	0.570239	0.485876	0.552778	0.538486	0.423695
	2016	6	25.0269	83.4629	0.821837	171.3	0.901	1.168	0.918	0.308	0.019	1.54153	0.868042	19.92	10.25	8.98	0.88	0.13	0.588851	0.104643	0.620379	0.634942	0.209995	0.237082	0.244053	0.841825	0.575036	0.304989	0.419765	0.424151	0.377615	0.420897	0.471093	0.366899
	2016	0	30.5862	112.098	-0.139409	0	-0.687	0.103	-3	-0.737	-0.358	-0.230787	-0.139409	19.14	3.13	2.73	0.1	0.02	0.399869	0	0.253466	0.352598	0.029367	0.0758908	0.223625	0.575851	0.383657	0.192891	0.193155	0.224418	0.208067	0.2015	0.194728	0.216395
	2016	17	35.4261	149.231	-0.186844	71.5	-0.241	0.067	-0.876	-0.325	-0.561	-0.596269	-0.226816	18.16	2.05	1.86	0.59	0.01	0.390543	0.0436775	0.356516	0.343054	0.127288	0.139442	0.212625	0.521003	0.367053	0.288774	0.237183	0.242234	0.255648	0.239618	0.245899	0.260905
	2016	92.6	34.2361	149.232	1.45761	279.2	1.49	1.598	3.739	1.662	1.255	1.5671	1.51175	18.46	16.21	14.36	1.86	0.04	0.713845	0.170556	0.75647	0.74894	0.340049	0.445936	0.311027	0.845662	0.697318	0.509788	0.539247	0.560675	0.539645	0.533616	0.518974	0.524903
	2017	54.5	35.7642	185.433	0.925966	190.8	0.905	1.119	1.643	0.637	1.591	1.20832	0.972031	20.31	11.52	10.16	0.78	0.01	0.609323	0.116555	0.621303	0.621951	0.243419	0.28783	0.329233	0.79182	0.59479	0.402135	0.404064	0.414311	0.384789	0.39682	0.363656	0.394011
	2017	0	37.3239	225.286	-0.139409	0	-0.378	0.353	-3	-0.561	-0.59	-1.05928	-0.139409	19.53	1.46	1.27	0.1	0	0.399869	0	0.324861	0.418876	0.029367	0.103039	0.211054	0.451519	0.383657	0.152627	0.178378	0.189707	0.181134	0.180284	0.186618	0.186763
	2017	0	37.0704	240.865	-0.0695079	0	-0.473	0.37	-3	-0.609	-1.141	-1.69663	-0.0695079	18.65	0.2	0.1	0	0	0.413611	0	0.302911	0.423383	0.029367	0.0956347	0.181198	0.355871	0.396936	0.154287	0.180169	0.150787	0.179412	0.158386	0.147778	0.207813
	2017	0	28.9518	192.667	0.281788	0	0.077	0.695	-3	-0.387	-1.374	-0.0769827	0.281788	17.77	0.1	0.1	0.1	0	0.482676	0	0.429991	0.509544	0.029367	0.129878	0.168572	0.598933	0.463669	0.201454	0.234256	0.25105	0.232851	0.247985	0.245878	0.222032
	2017	0	26.1966	157.517	8.50916e-08	0	-0.413	0.42	-3	-0.578	-1.62	-1.34109	8.50916e-08	17.09	0.2	0.2	0	0	0.427277	0	0.316774	0.436638	0.029367	0.100416	0.155242	0.409227	0.41014	0.214824	0.199496	0.177489	0.20153	0.183983	0.197396	0.206645
	2017	0	21.0631	131.065	-0.210046	0	-0.697	0.19	-3	-0.745	-1.753	-1.25192	-0.210046	16.41	0.1	0.1	0.1	0	0.385981	0	0.251155	0.375663	0.029367	0.0746568	0.148036	0.422609	0.370239	0.236173	0.186948	0.177648	0.205339	0.183862	0.208828	0.210724
	2017	0	23.9798	117.081	0.0695079	0	-0.084	0.618	-3	-0.44	-1.979	-4.06797	0.0695079	15.82	0.88	0.78	0.1	0	0.440942	0	0.392791	0.48913	0.029367	0.121703	0.13579	0	0.423344	0.224613	0.164204	0.0951314	0.200902	0.148014	0.173578	0.220157
	2017	0	25.4405	104.596	0.355046	0	-0.205	0.528	-3	-0.483	-2.001	-1.21688	0.355046	15.23	0.2	0.2	0	0	0.497079	0	0.364834	0.46527	0.029367	0.11507	0.134598	0.427867	0.477586	0.21826	0.193768	0.191122	0.200969	0.192062	0.196154	0.241289
	2017	7.4	29.8612	103.465	0.944362	211.3	1.02	1.253	1.433	0.481	-1.787	-0.214429	0.865254	14.65	0	0.1	0.1	0	0.612939	0.129078	0.647874	0.657476	0.233737	0.263767	0.146193	0.578306	0.574507	0.283169	0.291196	0.347384	0.316583	0.337032	0.318843	0.308767
	2017	9.6	32.7845	116.807	0.132623	58.3	-0.107	0.503	-1.252	-0.308	-1.846	-0.159873	0.118843	14.26	4.88	4.39	0.68	0	0.45335	0.0356139	0.387477	0.458643	0.109953	0.142064	0.142996	0.586493	0.432716	0.275223	0.264062	0.271225	0.25703	0.267867	0.272101	0.280575
	2017	36	34.1816	139.446	0.661614	151.4	0.651	0.871	1.309	0.587	-1.42	0.605938	0.631206	14.36	10.94	9.67	1.07	0.03	0.557351	0.0924863	0.562616	0.556204	0.228021	0.280117	0.16608	0.70142	0.530046	0.365573	0.357204	0.364439	0.367468	0.370861	0.354407	0.375431
	2017	24	37.4125	175.718	0.0390184	72.4	-0.037	0.371	-0.849	-0.256	-1.54	-0.300628	-0.00894942	15.43	9.77	8.5	0.49	0.02	0.434948	0.0442272	0.403651	0.423648	0.128533	0.150085	0.159577	0.56537	0.40844	0.29781	0.262173	0.28212	0.272773	0.263366	0.252907	0.270839
	2018	37	39.0111	216.731	0.585731	129.5	0.572	0.849	0.534	0.207	-1.334	0.292948	0.513488	15.33	5.37	4.79	0.68	0	0.542432	0.0791081	0.544362	0.550371	0.192292	0.221502	0.17074	0.654449	0.507684	0.323197	0.319667	0.341067	0.334013	0.327719	0.316007	0.321656
	2018	0	38.7324	224.16	-0.139409	0	-0.378	0.353	-3	-0.561	-1.839	-0.995837	-0.139409	14.94	2.83	2.54	0.29	0	0.399869	0	0.324861	0.418876	0.029367	0.103039	0.143376	0.461039	0.383657	0.1432	0.168557	0.204011	0.171464	0.186627	0.17177	0.171972
	2018	71	33.5791	215.847	1.23908	303.9	1.253	1.464	2.726	1.241	-0.635	1.26112	1.1409	16.6	18.16	15.92	0.78	0.84	0.670882	0.185644	0.70171	0.713415	0.293347	0.380996	0.208616	0.799744	0.626869	0.46692	0.459793	0.496819	0.501146	0.500275	0.47881	0.478277
	2018	0	32.7929	216.731	0.281788	0	0.077	0.695	-3	-0.387	-1.032	-1.74666	0.281788	18.07	4.69	4.1	0.1	0	0.482676	0	0.429991	0.509544	0.029367	0.129878	0.187104	0.348362	0.463669	0.180583	0.209433	0.16897	0.18903	0.175253	0.193833	0.219683
	2018	0	23.7533	143.688	8.50916e-08	0	-0.413	0.42	-3	-0.578	-1.242	-0.537491	8.50916e-08	17.38	1.46	1.27	0	0	0.427277	0	0.316774	0.436638	0.029367	0.100416	0.175725	0.529824	0.41014	0.225564	0.19068	0.218795	0.20505	0.213098	0.2161	0.209017
	2018	0	21.3284	132.229	-0.210046	0	-0.697	0.19	-3	-0.745	-1.416	-1.34247	-0.210046	16.6	0.88	0.78	0	0	0.385981	0	0.251155	0.375663	0.029367	0.0746568	0.166296	0.409019	0.370239	0.235184	0.187033	0.177648	0.205339	0.184442	0.210055	0.210668
	2018	0	23.2759	116.246	0.0695079	0	-0.084	0.618	-3	-0.44	-1.601	-2.66899	0.0695079	15.72	0.59	0.49	0	0	0.440942	0	0.392791	0.48913	0.029367	0.121703	0.156272	0.209946	0.423344	0.227539	0.165811	0.131606	0.203234	0.168004	0.186952	0.221586
	2018	0	23.9845	99.6731	0.355046	0	-0.205	0.528	-3	-0.483	-1.611	-0.52461	0.355046	14.84	0.2	0.2	0	0	0.497079	0	0.364834	0.46527	0.029367	0.11507	0.15573	0.531757	0.477586	0.224593	0.21902	0.230682	0.248263	0.213201	0.227135	0.253087
	2018	0	27.9685	97.2641	0.139409	0	-0.058	0.671	-3	-0.433	-1.642	-0.0208025	0.139409	13.96	0.1	0.1	0.1	0	0.454685	0	0.398799	0.503181	0.029367	0.122783	0.15405	0.607364	0.436622	0.206379	0.260618	0.251201	0.251927	0.254035	0.255408	0.259863
	2018	0	34.1297	119.125	-0.139409	0	-0.687	0.103	-3	-0.737	-2.042	-0.770399	-0.139409	13.48	1.56	1.46	0.49	0	0.399869	0	0.253466	0.352598	0.029367	0.0758908	0.132376	0.494871	0.383657	0.172711	0.198675	0.205329	0.191231	0.194995	0.187821	0.193859
	2018	73	34.0401	135.986	1.9207	307.1	2.065	2.01	5.269	2.361	-0.716	1.6654	1.87608	13.87	13.77	12.11	1.37	0.08	0.80489	0.187599	0.889325	0.858165	0.410585	0.553756	0.204226	0.860415	0.766526	0.46666	0.515006	0.560675	0.533958	0.546836	0.528754	0.50993
	2018	0	39.1803	187.962	-0.861487	0	-1.036	-0.485	-3.072	-0.927	-1.456	-1.64989	-0.861487	14.94	6.74	5.96	0.1	0	0.257907	0	0.172828	0.196713	0.0260477	0.0465834	0.164129	0.362885	0.246489	0.140129	0.155557	0.138103	0.137218	0.134883	0.134942	0.135069
	2019	0	41.6395	231.646	-0.764481	0	-0.712	-0.085	-3.034	-0.702	-2.101	-1.96735	-0.764481	14.36	1.17	1.07	0.39	0	0.276978	0	0.247689	0.302757	0.0277995	0.0812895	0.129179	0.315242	0.264916	0.12264	0.151309	0.135843	0.152617	0.132998	0.139277	0.153762
	2019	0	37.6815	226.169	-0.139409	0	-0.378	0.353	-3	-0.561	-2.486	-1.11063	-0.139409	13.87	0.49	0.39	0.1	0	0.399869	0	0.324861	0.418876	0.029367	0.103039	0.108318	0.443812	0.383657	0.150266	0.175849	0.183339	0.180546	0.179537	0.179604	0.184293
	2019	0	36.3331	233.512	-0.0695079	0	-0.473	0.37	-3	-0.609	-2.832	-1.16085	-0.0695079	13.48	0.2	0.2	0.1	0	0.413611	0	0.302911	0.423383	0.029367	0.0956347	0.0895692	0.436275	0.396936	0.159049	0.185199	0.187615	0.183235	0.184272	0.180693	0.206336
	2019	0	30.337	201.048	0.281788	0	0.077	0.695	-3	-0.387	-2.924	-0.460347	0.281788	13.09	0.59	0.49	0	0	0.482676	0	0.429991	0.509544	0.029367	0.129878	0.0845841	0.541401	0.463669	0.194227	0.227457	0.231929	0.228119	0.231594	0.226075	0.221517
	2019	13	23.8501	139.358	0.394567	77.2	0.231	0.766	-0.685	-0.132	-2.702	0.311529	0.376128	12.7	3.03	2.73	0.49	0.01	0.504849	0.0471594	0.465573	0.528367	0.136093	0.169212	0.0966134	0.657237	0.48159	0.358243	0.297813	0.314239	0.327975	0.316615	0.331316	0.322341
	2019	0	20.2216	124.309	-0.210046	0	-0.697	0.19	-3	-0.745	-2.713	-0.782306	-0.210046	12.5	4.2	3.61	0.2	0	0.385981	0	0.251155	0.375663	0.029367	0.0746568	0.0960173	0.493084	0.370239	0.23923	0.186789	0.20982	0.205452	0.205716	0.213966	0.212157
	2019	0	23.0439	113.45	0.0695079	0	-0.084	0.618	-3	-0.44	-2.784	-1.62024	0.0695079	12.21	0.98	0.88	0	0	0.440942	0	0.392791	0.48913	0.029367	0.121703	0.0921701	0.367335	0.423344	0.228485	0.170376	0.178674	0.203455	0.173352	0.193236	0.225333
	2019	0	22.2256	93.8864	0.355046	0	-0.205	0.528	-3	-0.483	-2.622	0.201059	0.355046	11.82	0.2	0.2	0	0	0.497079	0	0.364834	0.46527	0.029367	0.11507	0.100948	0.640659	0.477586	0.231745	0.253616	0.262854	0.25312	0.252275	0.26179	0.265805
	2019	12	28.7019	99.1421	1.29764	342.6	1.334	1.494	3.125	1.05	-2.158	0.693811	1.20478	11.52	1.07	0.98	0.29	0	0.682394	0.209285	0.720425	0.721368	0.311742	0.351535	0.12609	0.714607	0.639005	0.317637	0.357783	0.453726	0.408493	0.432293	0.407199	0.364475
	2019	0	34.76	123.818	-0.139409	0	-0.687	0.103	-3	-0.737	-2.5	-1.18059	-0.139409	11.33	4.1	3.52	0.2	0	0.399869	0	0.253466	0.352598	0.029367	0.0758908	0.107559	0.433313	0.383657	0.16889	0.186181	0.183102	0.186745	0.180348	0.176806	0.18237
	2019	0	35.3064	147.87	-0.674189	0	-1.197	-0.956	-3.073	-1.14	-2.904	-1.17056	-0.674189	11.13	1.95	1.76	0	0	0.29473	0	0.135628	0.0718452	0.0260016	0.0137282	0.0856678	0.434818	0.282068	0.165521	0.152992	0.160325	0.176849	0.171262	0.162717	0.150666
	2019	0	40.7868	197.942	-0.861487	0	-1.036	-0.485	-3.072	-0.927	-3.448	-2.18778	-0.861487	10.84	0.39	0.39	0.2	0	0.257907	0	0.172828	0.196713	0.0260477	0.0465834	0.0561907	0.282162	0.246489	0.128825	0.148103	0.106881	0.132435	0.111837	0.117103	0.130831
	2020	0	38.2965	204.045	-0.764481	0	-0.712	-0.085	-3.034	-0.702	-3.848	-0.41132	-0.764481	10.55	1.37	1.27	0.49	0.01	0.276978	0	0.247689	0.302757	0.0277995	0.0812895	0.0345164	0.548758	0.264916	0.146154	0.169405	0.214757	0.178772	0.206752	0.188531	0.155076
	2020	26	36.837	213.814	0.482484	100.7	0.415	0.827	0.01	0.004	-3.472	0.382581	0.448693	10.84	8.69	7.62	0.29	0.01	0.522134	0.061515	0.508087	0.544539	0.168134	0.19019	0.0548903	0.6679	0.495375	0.309614	0.296686	0.348517	0.296087	0.326228	0.30435	0.312115
	2020	43	33.6072	212.083	0.860514	184.1	0.763	1.122	1.124	0.512	-2.723	0.926255	0.809776	12.3	14.75	12.99	0.68	0.22	0.596455	0.112462	0.588494	0.622747	0.219492	0.268549	0.0954755	0.74949	0.563968	0.392026	0.397417	0.396398	0.395821	0.409071	0.400183	0.411969
	2020	28.4	31.5707	203.591	0.954403	184.4	0.929	1.18	1.004	0.327	-2.238	0.755467	0.889507	13.67	9.77	8.59	0.49	0.03	0.614914	0.112645	0.626848	0.638123	0.21396	0.240012	0.121756	0.72386	0.579114	0.363992	0.365177	0.396398	0.385199	0.380901	0.372862	0.379389
	2020	0	22.6916	135.447	8.50916e-08	0	-0.413	0.42	-3	-0.578	-2.316	-0.187668	8.50916e-08	13.57	2.15	1.95	0	0	0.427277	0	0.316774	0.436638	0.029367	0.100416	0.117529	0.582322	0.41014	0.229903	0.184917	0.237574	0.20706	0.231916	0.213106	0.210035
	2020	5	20.8453	128.911	0.0198374	39.1	-0.289	0.448	-1.827	-0.454	-2.258	-0.55048	0.00840744	13.09	1.17	0.98	0	0	0.431177	0.0238852	0.345425	0.444062	0.0834447	0.119543	0.120672	0.527875	0.411737	0.321891	0.23462	0.246337	0.270779	0.255276	0.26135	0.261258
	2020	0	20.2635	101.991	0.0695079	0	-0.084	0.618	-3	-0.44	-2.301	-0.13868	0.0695079	12.6	0.88	0.78	0.1	0	0.440942	0	0.392791	0.48913	0.029367	0.121703	0.118342	0.589674	0.423344	0.239081	0.211477	0.24448	0.244231	0.250747	0.250577	0.240466
	2020	7	26.3435	106.469	1.02178	240	0.995	1.255	1.68	0.676	-2.103	-0.602013	0.942303	12.01	4.3	3.81	0.59	0	0.62816	0.14661	0.642098	0.658006	0.245125	0.293845	0.129071	0.520141	0.589143	0.303887	0.253968	0.347384	0.280475	0.325473	0.311864	0.304886
	2020	0	31.8539	106.101	0.139409	0	-0.058	0.671	-3	-0.433	-2.234	-1.57529	0.139409	11.52	2.83	2.44	0.1	0	0.454685	0	0.398799	0.503181	0.029367	0.122783	0.121972	0.37408	0.436622	0.185925	0.230782	0.174539	0.182222	0.180118	0.220682	0.231035
	2020	16.4786	30.891	107.815	0.367929	100	0.225	0.735	0	0	-2.026	0.595795	0.375419	11.43	8.11	7.13	0.98	0.01	0.499612	0.0610874	0.464187	0.520148	0.167673	0.189573	0.133243	0.699898	0.481456	0.322739	0.343881	0.345403	0.327717	0.355964	0.354673	0.364304
	2020	0	38.2327	155.767	-0.674189	0	-1.197	-0.956	-3.073	-1.14	-2.61	-1.60401	-0.674189	11.52	3.52	3.13	0.1	0	0.29473	0	0.135628	0.0718452	0.0260016	0.0137282	0.101598	0.36977	0.282068	0.146585	0.145659	0.137427	0.154447	0.132763	0.129386	0.133685
	2020	91	33.305	145.328	1.43311	274.3	1.463	1.577	3.639	1.617	-1.086	1.60433	1.52442	11.72	9.86	8.69	1.17	0.45	0.709028	0.167563	0.750231	0.743372	0.335439	0.438994	0.184178	0.85125	0.699725	0.517421	0.54561	0.535023	0.55154	0.515149	0.513882	0.540446
